# Supplementary material for: Landscape of pharmacogenetic variants associated with non-insulin antidiabetic drugs in the Indian population
Source: BMJ Open Diabetes Res Care. 2024 Mar 12;12(2):e003769. doi: 10.1136/bmjdrc-2023-003769 (PMC10936492; doi:10.1136/bmjdrc-2023-003769)
Supplement: Supplementary data [file bmjdrc-2023-003769supp002.xlsx]

## Sheet: Sheet1
Supplemental Table S2: The list of known NIAD-associated PGx variants in the PharmGKB database found in the Indian population (Indigen database) along with population-wise allele frequencies from the 1000 Genomes project, gnomAD database and GME database.
dbSNP_ID	Drug_Category	Gene	Chr	Start (hg38)	End (hg38)	Ref	Alt	Phenotype Category	Level of evidence	Chemicals	Phenotypes	Effect Allele	Effect	Details	Indigen	1KGP3_ALL	1KGP3_AFR	1KGP3_EUR	1KGP3_SAS	1KGP3_EAS	1KGP3_AMR	gnomAD_ALL	gnomAD_AFR	gnomAD_AMI	gnomAD_AMR	gnomAD_ASJ	gnomAD_EAS	gnomAD_FIN	gnomAD_NFE	gnomAD_OTH	gnomAD_SAS	GME_AF	GME_NWA	GME_NEA	GME_AP	GME_Israel	GME_SD	GME_TP	GME_CA	1KGP3-ALL Fischer's Test	gnomAD-ALL Fischer's Test	1KGP3-ALL Fischer's Test FDR-corrected	gnomAD-ALL Fischer's Test FDR-corrected
rs7754840	DPP4	CDKAL1	chr6	20661019	20661019	G	C	Efficacy	3	Dipeptidyl peptidase 4 (DPP-4) inhibitors	Diabetes Mellitus	C	Positive	Increased response: CC genotype may have an improved response to dipeptidyl peptidase 4 inhibitors as compared to patients with the CG and GG genotype	0.262	0.405351	0.6316	0.3181	0.2556	0.4008	0.3184	0.401	0.5824	0.3789	0.3226	0.3474	0.383	0.3725	0.315	0.3779	0.2743									7.22412e-31	1.92684e-39	4.53149e-30	9.18954e-39
rs7756992	DPP4	CDKAL1	chr6	20679478	20679478	A	G	Efficacy	3	Dipeptidyl peptidase 4 (DPP-4) inhibitors	Diabetes Mellitus	G	Positive	Increased response: GG genotype may have an improved response to dipeptidyl peptidase 4 inhibitors as compared to patients with the AG and AA genotype	0.268	0.41274	0.6331	0.2813	0.2689	0.4722	0.2997	0.3744	0.561	0.3661	0.3086	0.3194	0.4818	0.3498	0.2742	0.3482	0.2754									4.87584e-31	4.76173e-24	3.36433e-30	1.13549e-23
rs6923761	DPP4	GLP1R	chr6	39066296	39066296	G	A	Efficacy	3	sitagliptin,vildagliptin	Diabetes Mellitus, Type 2	A	Negative	Decreased response: AA genotype and Type 2 Diabetes may have decreased response to sitagliptin or vildagliptin compared to patients with the GG genotype	0.123	0.120807	0.0144	0.333	0.1268	0.0069	0.1729	0.2198	0.0635	0.1592	0.1919	0.2485	0.0128	0.265	0.3332	0.2153	0.1473	0.197382	0.171717	0.194293	0.195906	0.1	0.172414	0.231707	0.215909	0.810062	2.49949e-29	0.810237	7.37945e-29
rs10305420	GLP1	GLP1R	chr6	39048860	39048860	C	T	Efficacy	3	liraglutide	Obesity,Polycystic Ovary Syndrome	T	Negative	Decreased response: TT genotype and obesity and polycystic ovarian syndrome (PCOS) may have a decreased response to liraglutide as compared to the CC genotypes	0.176	0.186102	0.0356	0.3877	0.1738	0.1369	0.2695	0.275	0.0795	0.2667	0.3045	0.3694	0.1351	0.3973	0.3826	0.2767	0.1847	0.352848	0.347059	0.358939	0.368263	0.45	0.403509	0.340136	0.299213	0.326268	1.39599e-25	0.373688	3.46206e-25
rs6923761	GLP1	GLP1R	chr6	39066296	39066296	G	A	Efficacy	3	sitagliptin,vildagliptin	Diabetes Mellitus, Type 2	A	Negative	Decreased response: AA genotype and Type 2 Diabetes may have decreased response to sitagliptin or vildagliptin compared to patients with the GG genotype	0.123	0.120807	0.0144	0.333	0.1268	0.0069	0.1729	0.2198	0.0635	0.1592	0.1919	0.2485	0.0128	0.265	0.3332	0.2153	0.1473	0.197382	0.171717	0.194293	0.195906	0.1	0.172414	0.231707	0.215909	0.810062	2.49949e-29	0.810237	7.37945e-29
rs784892	Metformin	AMHR2	chr12	53429100	53429100	G	A	Efficacy,Metabolism/PK	3	metformin	Diabetes Mellitus	A	Negative	Decreased efficacy: AA genotype may be associated with increased secretory clearance of metformin	-	0.088	0.322995	0.000994036			0.0216138	0.089	0.288		0.033	0.001			0.001	0.063	0.001									5.24221e-69	3.94721e-83	1.20571e-67	8.15757e-82
rs11212617	Metformin	ATM,C11orf65	chr11	108412434	108412434	C	A	Efficacy	3	metformin	Diabetes Mellitus, Type 2	C	Positive	Increased response: CC genotype with diabetes mellitus, or polycystic ovarian syndrome who are treated with metformin may have an increased response to metformin as compared to patients with the AA genotype	0.412	0.53155	0.7905	0.3827	0.3732	0.6121	0.3602	0.5127	0.7274	0.36	0.3933	0.3585	0.6279	0.3689	0.432	0.4944	0.402									6.8957e-20	1.04372e-19	2.26573e-19	2.2314e-19
rs3792269	Metformin	CAPN10	chr2	240592062	240592062	A	G	Efficacy	3	metformin	Diabetes Mellitus	G	Negative	Decreased response: GG genotype may have a decreased response when treated with metformin as compared to patients with the AA or AG genotypes	0.192	0.117612	0.0287	0.159	0.2106	0.0972	0.1254	0.1244	0.0479	0.1522	0.0979	0.0833	0.0942	0.1879	0.1698	0.1106	0.1944	0.126888	0.09596	0.098093	0.125731	0.1	0.146552	0.137195	0.193182	1.48217e-15	6.10229e-18	4.26124e-15	1.14649e-17
rs2162145	Metformin	CPA6	chr8	67747912	67747912	T	C	Efficacy	3	metformin	Diabetes Mellitus, Type 2	T	Positive	Increased response: TT genotype may have increased response to metformin in people with type 2 Diabetes Mellitus as compared to patients with genotype CC	0.342	0.437899	0.8185	0.2515	0.3374	0.3323	0.2781	0.3985	0.7531	0.3211	0.2676	0.278	0.353	0.1582	0.2471	0.3723	0.3553									8.4226e-14	1.79084e-07	2.15244e-13	2.7081e-07
rs7541245	Metformin	FMO5	chr1	147209857	147209857	C	A	Efficacy	3	metformin	Diabetes Mellitus	A	Negative	Decreased response: AA genotype may have a decreased response to metformin as compared to patients with the AC and CC genotypes.	0.093	0.0513179	0.062	0.0427	0.1104	0.001	0.0331	0.0368	0.0611	0.04	0.0321	0.0265	0.0019	0.0026	0.0269	0.0381	0.0943									3.46166e-10	1.47367e-29	7.02513e-10	4.80882e-29
rs5219	Metformin	KCNJ11	chr11	17388025	17388025	T	C	Efficacy	3	metformin,sulfonamides, urea derivatives	Diabetes Mellitus, Type 2	T	Negative	Decreased response: TT genotype treated with metformin and sulfonamides, urea derivatives may have an increased likelihood of treatment failure as compared to patients with the CC genotype.	0.376	0.262979	0.0234	0.3529	0.3957	0.3383	0.2925	0.2814	0.0692	0.5144	0.3321	0.3538	0.3617	0.4693	0.363	0.2957	0.3694	0.270393	0.30303	0.201087	0.204678	0.3	0.284483	0.375	0.344697	9.16744e-21	3.4921e-20	3.56712e-20	7.73251e-20
rs57081354	Metformin	NBEA	chr13	35202457	35202457	T	C	Efficacy	3	metformin	Diabetes Mellitus, Type 2	C	Negative	Decreased response: CC genotype may have decreased response to metformin in people with type 2 Diabetes Mellitus as compared to patients with genotype TT	0.106	0.0878594	0.1293	0.0626	0.135	0.0536	0.0288	0.0809	0.1158	0.078	0.0366	0.096	0.0516	0.092	0.0661	0.0651	0.0977									0.0191609	6.72447e-05	0.0259236	8.50851e-05
rs149711321	Metformin	PPARA	chr22	46198138	46198138	T	C	Efficacy,Metabolism/PK	3	metformin	Diabetes Mellitus	C	Negative	Decreased effiicacy: CC genotype may be associated with an increased secretory clearance of metformin, leading to reduced exposure and a corresponding increase in HbA1c levels, which is indicative of decreased metformin efficacy, as compared to patients with the TT genotype	0.0005	0.0623003	0.2186	0.002	0.0031		0.0259	0.0591	0.1871	0.0045	0.0188	0.0215		0.0019	0.0043	0.0489	0.0007									2.27997e-46	2.70062e-52	2.62197e-45	1.39532e-51
rs254271	Metformin	PRPF31	chr19	54127382	54127382	C	G	Efficacy	3	metformin	Diabetes Mellitus, Type 2	C	Negative	Decreased response: CC genotype may have decreased response to metformin in people with type 2 Diabetes Mellitus as compared to patients with genotype GG	0.394072		0.215582	0.361829	0.426471	0.425595	0.307803	0.3183	0.2336	0.3661	0.3212	0.3362	0.4266	0.3914	0.3519	0.3136	0.3684									0	6.97317e-13	0	1.23525e-12
rs12208357	Metformin	SLC22A1	chr6	160122116	160122116	C	T	Metabolism/PK	3	metformin		T	Negative	Decreased response: TT genotype who are treated with metformin may have decreased bioavailability of metformin as compared to patients with the CC or CT genotypes	0.024	0.0203674	0.0038	0.0626	0.0204		0.0202	0.0486	0.0114	0.1089	0.028	0.0945	0.0003	0.0596	0.076	0.0399	0.0269	0.049345	0.025253	0.046196	0.052632	0.05	0.043103	0.079268	0.026515	0.366204	1.39683e-08	0.407549	2.27904e-08
rs2282143	Metformin	SLC22A1	chr6	160136611	160136611	C	T	Metabolism/PK	3	metformin		T	Negative	TT genotype may have decreased clearance of metformin as compared to patients with the CC genotype	0.101	0.0662939	0.0764	0.0089	0.0838	0.126	0.0187	0.0356	0.0666	0.0144	0.0376	0.0003	0.1199	0.0079	0.0153	0.0256	0.0891	0.024673	0.015152	0.029891	0.011696		0.008621	0.02439	0.034091	1.25704e-06	3.99802e-39	2.16839e-06	1.77055e-38
rs594709	Metformin	SLC22A1	chr6	160134722	160134722	G	A	Efficacy	4	metformin	Diabetes Mellitus, Type 2	G	Negative	Decreased response: GG genotype and Type 2 Diabetes may have decreased response to metformin compared to patients with the AA and AG genotypes	0.408	0.317891	0.289	0.4125	0.3855	0.2599	0.2248	0.3591	0.3075	0.3842	0.269	0.3338	0.2759	0.4377	0.4039	0.3344	0.3795									7.22165e-13	5.15678e-06	1.77962e-12	6.80256e-06
rs622342	Metformin	SLC22A1	chr6	160151834	160151834	C	A	Efficacy	3	metformin	Diabetes Mellitus	C	Negative	Decreased response: CC genotype and the GG genotype at rs2289669 who have diabetes may have a poorer response to metformin, as measured by a smaller reduction in HbA1c levels, as compared to patients with the AA genotype and the GG genotype at rs2289669	0.247	0.259385	0.18	0.3817	0.2515	0.1518	0.4006	0.2999	0.19	0.19	0.3533	0.2428	0.1611	0.3247	0.3699	0.2928	0.2482									0.28	1.2296e-07	0.333103	1.90588e-07
rs628031	Metformin	SLC22A1	chr6	160139813	160139813	A	G	Efficacy	3	metformin	Diabetes Mellitus, Type 2	A	Negative	Decreased response: AA genotype who are treated with metformin may have a decreased response and increased risk for gastrointestinal side effects as compared to patients with the GG genotype.	0.408	0.3123	0.2693	0.4135	0.3896	0.2589	0.2161	0.3504	0.2722	0.3859	0.2664	0.3353	0.2811	0.4482	0.4065	0.3326	0.3726	0.29859	0.181818	0.264946	0.289474	0.45	0.25	0.371951	0.371212	2.18035e-14	6.73286e-08	5.78631e-14	1.07035e-07
rs72552763	Metformin	SLC22A1	chr6	160139851	160139853	ATGAT	AT	Metabolism/PK	3	metformin		Del	Negative	Decreased response: del/del genotype were not studied but patients with the GAT/DEL genotype who are treated with metformin may have a decreased trough metformin steady-state concentration as compared to patients with the GAT/GAT genotype	0.126	0.118211	0.0454	0.1839	0.1452	0.005	0.2882	0.151	0.0703	0.0891	0.2436	0.1263	0.0022	0.1654	0.183	0.1675	0.1766	0.118687	0.102041	0.092391	0.087719	0.1	0.12069	0.141975	0.212121	0.376454	0.00138715	0.412307	0.00168634
rs316019	Metformin	SLC22A2	chr6	160249250	160249250	A	C	Other	3	metformin		A	Negative	patients with the AC genotype may have decreased clearance of metformin as compared to patients with the CC genotype	0.127	0.13738	0.1853	0.1103	0.1339	0.1359	0.0922	0.1116	0.1501	0.1025	0.0816	0.1472	0.1332	0.0585	0.0982	0.1179	0.1211	0.134945	0.141414	0.186141	0.090643		0.086207	0.091463	0.136364	0.249336	0.0316619	0.301828	0.0370385
rs2076828	Metformin	SLC22A3	chr6	160451754	160451754	C	G	Efficacy	3	metformin		G	Negative	Decreased response: G is associated with decreased response to metformin in healthy individuals as compared to allele C	0.607	0.486621	0.4766	0.4344	0.6237	0.5377	0.3141	0.4321	0.4276	0.3909	0.3237	0.5729	0.5471	0.5221	0.4221	0.4465	0.6135									3.09138e-20	2.91456e-56	1.06653e-19	1.80703e-55
rs8192675	Metformin	SLC2A2	chr3	171007094	171007094	T	C	Efficacy	3	metformin	Diabetes Mellitus	C	Positive	Increased response: CC genotype may have increased response to metformin in people with Diabetes Mellitus as compared to patients with genotype TT	0.28	0.41234	0.7867	0.2893	0.2853	0.2361	0.3127	0.4176	0.7087	0.2389	0.353	0.329	0.2343	0.2447	0.2937	0.4054	0.2665									4.66285e-26	6.4654e-38	2.68114e-25	2.50534e-37
rs2252281	Metformin	SLC47A1	chr17	19533874	19533874	T	C	Efficacy	3	metformin	Diabetes Mellitus, Type 2,Polycystic Ovary Syndrome	C	Positive	Increased response: CC genotype and Diabetes Mellitus, Type 2 who are treated with metformin may have an increased response as compared to patients with the CT or TT genotype	0.169	0.303514	0.4123	0.4066	0.1667	0.2143	0.2695	0.321	0.3733	0.287	0.2526	0.4004	0.2198	0.225	0.3274	0.3274	0.1717									5.16898e-33	2.58014e-54	3.96288e-32	1.45426e-53
rs2289669	Metformin	SLC47A1	chr17	19560030	19560030	G	A	Efficacy	3	metformin	Diabetes Mellitus, Type 2,Polycystic Ovary Syndrome	A	Positive	Increased response: Genotype AA may have better response to metformin in people with diabetes mellitus or polycystic ovarian syndrome as compared to patients with genotype AG or GG	0.513	0.355232	0.0227	0.4155	0.5112	0.4851	0.4928	0.319	0.0873	0.3233	0.4452	0.5147	0.5048	0.3573	0.4096	0.3333	0.4851									2.38537e-34	4.94823e-73	2.05738e-33	3.83488e-72
rs12943590	Metformin	SLC47A2	chr17	19716685	19716685	G	A	Efficacy	3	metformin	Diabetes Mellitus	A	Negative	Decreased response: AA genotype may have decreased response to metformin in people with Diabetes Mellitus as compared to patients with the AG or GG genotype.	0.403	0.315495	0.1838	0.2734	0.3967	0.4494	0.3184	0.2737	0.2188	0.3653	0.352	0.3347	0.4514	0.2603	0.2768	0.2853	0.3748									3.18965e-12	4.7124e-36	7.58917e-12	1.71864e-35
rs12943590	Metformin	SLC47A2	chr17	19716685	19716685	G	A	Metabolism/PK	3	metformin	Diabetes Mellitus	A	Negative	Increased clearance: AA genotype may have increased renal and secretory clearance of metformin as compared to individuals with the GG genotype	0.403	0.315495	0.1838	0.2734	0.3967	0.4494	0.3184	0.2737	0.2188	0.3653	0.352	0.3347	0.4514	0.2603	0.2768	0.2853	0.3748									3.18965e-12	4.7124e-36	7.58917e-12	1.71864e-35
rs10747673	Metformin	SP1	chr12	53361428	53361428	A	G	Efficacy	3	metformin	Diabetes Mellitus	A	Negative	Decreased response: AA genotype may be associated with an increased secretory clearance of metformin, leading to reduced exposure and a corresponding increase in HbA1c levels, which is indicative of decreased metformin efficacy, as compared to patients with the GG genotype	-	0.072883	0.2663	0.001			0.0173	0.0728	0.2351		0.0288	0.0012		0.0001	0.0011	0.0517	0.001									5.80511e-57	1.2419e-67	8.01105e-56	8.55531e-67
rs2683511	Metformin	SP1	chr12	53410706	53410706	C	T	Efficacy,Metabolism/PK	3	metformin	Diabetes Mellitus	T	Negative	Decreased response: TT genotype and diabetes mellitus may have a higher secretory clearance of metformin, leading to reduced exposure and a corresponding increase in HbA1c levels, which is indicative of decreased metformin efficacy, as compared to patients with the CC genotype	-	0.086	0.314675	0.000994036			0.018732	0.085	0.276		0.032	0.001			0.001	0.06	0.0003303									2.40325e-67	2.2904e-79	4.14561e-66	2.36675e-78
rs784888	Metformin	SP1	chr12	53430724	53430724	G	C	Efficacy,Metabolism/PK	3	metformin	Diabetes Mellitus, Type 2	C	Negative	Decreased response: CC genotype and Type II diabetes mellitus may be associated with increased clearance of metformin leading to worse response to metformin as compared to patients with the CG and GG genotypes	-	0.107	0.388805	0.00198807			0.0317003	0.105	0.337		0.04	0.005		0.0001908	0.002	0.077	0.001									1.98191e-84	5.8347e-99	6.83759e-83	3.61751e-97
rs1801278	OAD	IRS1	chr2	226795828	226795828	C	T	Efficacy	3	Drugs Used In Diabetes	Diabetes Mellitus, Type 2	T	Negative	Decreased response: TT genotype and Type 2 diabetes may have a poorer response when treated with oral antidiabetes drugs (OADs) as compared to patients with the CC genotype	0.031	0.053115	0.0635	0.0855	0.0521	0.0228	0.0317	0.0608	0.0628	0.0489	0.0509	0.0445	0.0204	0.0506	0.0669	0.0757	0.0372	0.059919	0.09596	0.063859	0.04386	0.1	0.077586	0.067073	0.049242	4.0142e-05	1.1522e-09	6.75561e-05	1.98434e-09
rs10509681	Repaglinide	CYP2C8	chr10	95038992	95038992	T	C	Other	3	repaglinide		C	Negative	Individuals with the CT (CYP2C8*3/*1) genotype may have increased metabolism of repaglinide compared to patients with the TT genotype (CYP2C8*1/*1). No association was found with differences in blood glucose lowering efficacy	0.033	0.0457268	0.0083	0.1183	0.0297	0.001	0.0994	0.0802	0.022	0.1537	0.091	0.0924	0.0003	0.1134	0.1143	0.0915	0.0395	0.104733	0.080808	0.095109	0.146199	0.1	0.163793	0.103659	0.094697	0.01568	2.59678e-18	0.0216383	5.03126e-18
rs11572080	Repaglinide	CYP2C8	chr10	95067273	95067273	C	T	Dosage	3	repaglinide		T	Negative	TT genotype may have reduced plasma concentrations of repaglinide in healthy volunteers as compared to patients with the CC genotype	0.033	0.0457268	0.0083	0.1183	0.0297	0.001	0.0994	0.0802	0.022	0.1533	0.0909	0.0924	0.0003	0.1139	0.1142	0.0916	0.0398	0.10131	0.070707	0.092391	0.143275	0.055556	0.172414	0.097561	0.094697	0.01568	2.59678e-18	0.0216383	5.03126e-18
rs1470579	Repaglinide	IGF2BP2	chr3	185811292	185811292	A	C	Efficacy	3	repaglinide	Diabetes Mellitus, Type 2	C	Negative	Decreased response: CC genotype and type 2 diabetes may have a decreased response to treatment with repaglinide as compared to patients with the AA genotype	0.441	0.469249	0.848	0.3042	0.4571	0.2639	0.3026	0.4554	0.7659	0.5511	0.3161	0.4114	0.255	0.3139	0.3193	0.4085	0.4275									0.0333612	0.204077	0.0442678	0.225943
rs4402960	Repaglinide	IGF2BP2	chr3	185793899	185793899	G	T	Efficacy	3	repaglinide	Diabetes Mellitus, Type 2	T	Positive	Increased response: TT genotype and type 2 diabetes may have an increased response to treatment with repaglinide as compared to patients with the GG genotype	0.44	0.388978	0.5666	0.3042	0.455	0.249	0.2839	0.3783	0.5181	0.5481	0.2873	0.412	0.2428	0.3179	0.3179	0.3561	0.4261									6.98057e-05	1.19006e-08	0.000114681	1.99415e-08
rs5219	Repaglinide	KCNJ11	chr11	17388025	17388025	T	C	Efficacy	3	repaglinide	Diabetes Mellitus, Type 2	T	Positive	Increased response: Patients with the TT genotype are more likely to respond to repaglinide than patients with the CC genotype in T2DM patients	0.376	0.262979	0.0234	0.3529	0.3957	0.3383	0.2925	0.2814	0.0692	0.5144	0.3321	0.3538	0.3617	0.4693	0.363	0.2957	0.3694	0.270393	0.30303	0.201087	0.204678	0.3	0.284483	0.375	0.344697	9.16744e-21	3.4921e-20	3.56712e-20	7.73251e-20
rs2237892	Repaglinide	KCNQ1	chr11	2818521	2818521	T	C	Efficacy	3	repaglinide	Diabetes Mellitus, Type 2	T	Positive	Increased response: TT genotype and type 2 diabetes may have an increased response when treated with repaglinide as compared to patients with the CC genotype	0.041	0.148962	0.0893	0.0626	0.0143	0.3552	0.2781	0.0924	0.1004	0.0267	0.2153	0.0578	0.3332	0.0551	0.0611	0.0976	0.0286									3.52328e-44	6.98775e-19	3.47295e-43	1.44413e-18
rs2237895	Repaglinide	KCNQ1	chr11	2835964	2835964	A	C	Efficacy	3	repaglinide	Diabetes Mellitus, Type 2	C	Positive	Increased response: CC genotype and type 2 diabetes may have an increased response when treated with repaglinide as compared to patients with the AA genotype	0.372	0.322883	0.1452	0.4195	0.3978	0.3304	0.4049	0.3492	0.185	0.5045	0.3821	0.4489	0.3468	0.4953	0.4156	0.3576	0.3961									7.47326e-05	0.0304443	0.00011992	0.0362989
rs1801262	Repaglinide	NEUROD1	chr2	181678728	181678728	T	C	Efficacy	3	repaglinide	Diabetes Mellitus	T	Positive	Increased response: CT + TT genotypes may have better response for fasting and postprandial plasma glucose in diabetic patients treated with repaglinide when compared to patients with CC genotypes	0.139	0.229233	0.2693	0.3877	0.1472	0.0804	0.255	0.3195	0.2628	0.657	0.2889	0.3412	0.086	0.3414	0.3725	0.3183	0.1545	0.329305	0.308081	0.373641	0.362573	0.3	0.275862	0.307927	0.246212	1.4817e-18	1.17912e-78	4.4451e-18	1.04436e-77
rs10494366	Repaglinide	NOS1AP	chr1	162115895	162115895	G	T	Efficacy	3	repaglinide	Diabetes Mellitus, Type 2	T	Positive	Increased response: TT genotype and type 2 diabetes may have a better response to treatment with repaglinide as compared to patients with the GG genotype	0.335	0.415735	0.3154	0.6392	0.2965	0.3393	0.562	0.5441	0.385	0.5569	0.5937	0.5765	0.3195	0.6334	0.6398	0.554	0.3609									2.0184e-10	2.58883e-80	4.22029e-10	3.21015e-79
rs2276706	Repaglinide	NR1I2	chr3	119782460	119782460	G	A	Other	3	repaglinide		G	Negative	Decreased metabolism: GG genotype may have decreased metabolism of repaglinide as compared to patients with the AA genotype	0.651	0.698482	0.7088	0.665	0.6667	0.7946	0.6326	0.6459	0.7126	0.5492	0.63	0.4979	0.7794	0.6325	0.6124	0.6371	0.6273									0.000112644	0.642618	0.000176646	0.653152
rs3814058	Repaglinide	NR1I2	chr3	119818444	119818444	T	C	Other	3	repaglinide		C	Negative	Decreased metabolism: CC genotype may have a decreased metabolism of repaglinide as compared to patients with the CT and TT genotypes	0.286	0.348243	0.5182	0.169	0.2883	0.4722	0.1888	0.2809	0.4451	0.0811	0.2161	0.1943	0.4917	0.2682	0.1872	0.2764	0.2854									3.9863e-07	0.604165	7.23828e-07	0.624304
rs114202595	Repaglinide	PAX4	chr7	127614533	127614533	G	A	Efficacy	3	repaglinide	Diabetes Mellitus	A	Positive	Increased response: AA + AG genotypes may have better response for postprandial plasma glucose in diabetic patients treated with repaglinide when compared to patients with GG genotypes	-	0.001				0.00396825		0.0001257	2.381e-05				0.003		0.0001239					0.0027248	0.00294985			0.00307692		0.330362	1	0.373688	1
rs13266634	Repaglinide	SLC30A8	chr8	117172544	117172544	C	T	Efficacy	3	repaglinide	Diabetes Mellitus, Type 2	T	Positive	Increased response: TT genotype may have increased response to repaglinide in people with Diabetes Mellitus, Type 2 as compared to patients with the CC genotype	0.249	0.255192	0.0741	0.2833	0.2546	0.4573	0.2666	0.2436	0.093	0.1748	0.2483	0.261	0.4594	0.3996	0.3054	0.2612	0.2245	0.172709	0.156566	0.164402	0.128655	0.15	0.12069	0.207317	0.242424	0.587933	0.587298	0.624113	0.617161
rs2306283	Repaglinide	SLCO1B1	chr12	21176804	21176804	A	G	Other	3	repaglinide		G	Negative	Decreased response: GG genotype may have reduced plasma concentrations of repaglinide and higher blood glucose concentrations after repaglinide intake in people with no health problems compared to AA genotype.	0.521	0.622404	0.8177	0.4026	0.547	0.7619	0.4726	0.5333	0.7656	0.6797	0.4662	0.4566	0.7545	0.4556	0.4017	0.5093	0.5174	0.519657	0.612245	0.554348	0.526316	0.6	0.405172	0.445122	0.511364	4.2767e-15	0.266159	1.18037e-14	0.289506
rs4149056	Repaglinide	SLCO1B1	chr12	21178615	21178615	T	C	Efficacy	3	repaglinide		C	Positive	Increased response: CC genotype may experience increased repaglinide exposure and improved response as compared to patients with the CT or TT genotype	0.051	0.0876597	0.0136	0.161	0.0429	0.123	0.134	0.1195	0.0325	0.0656	0.1295	0.1743	0.1276	0.2178	0.159	0.1227	0.0457	0.177744	0.227273	0.209239	0.222222	0.3	0.198276	0.112805	0.094697	5.88047e-08	4.43969e-26	1.09663e-07	1.19679e-25
SLCO1B1*15	Repaglinide	SLCO1B1						Other	3	repaglinide		*15	Positive	Increased concentration: *15/*1B diplotype, *15/*1A, *5/*1A may have increased exposure of repaglinide as compared to patients with the *1A/*1B and *1A/*1A diplotypes. *1B/*1B diplotype may have decreased exposure of repaglinide, including decreased AUC and increased clearance of repaglinide as compared to patients with the *1A/*1A, *1A/*1B, *1B/*15, *15/*1A or *5/*1A diplotype	0.0398445	0.0497204	0.0113464	0.104374	0.0347648	0.0228175	0.103746																			0.0825935		0.105536
SLCO1B1*1B	Repaglinide	SLCO1B1						Other	3	repaglinide		*1B	Negative	Increased concentration: *15/*1B diplotype, *15/*1A, *5/*1A may have increased exposure of repaglinide as compared to patients with the *1A/*1B and *1A/*1A diplotypes. *1B/*1B diplotype may have decreased exposure of repaglinide, including decreased AUC and increased clearance of repaglinide as compared to patients with the *1A/*1A, *1A/*1B, *1B/*15, *15/*1A or *5/*1A diplotype	0.370748	0.392971	0.57413	0.0606362	0.400818	0.612103	0.200288																			0.0852686		0.106973
SLCO1B1*5	Repaglinide	SLCO1B1						Other	3	repaglinide		*5	Positive	Increased concentration: *15/*1B diplotype, *15/*1A, *5/*1A may have increased exposure of repaglinide as compared to patients with the *1A/*1B and *1A/*1A diplotypes. *1B/*1B diplotype may have decreased exposure of repaglinide, including decreased AUC and increased clearance of repaglinide as compared to patients with the *1A/*1A, *1A/*1B, *1B/*15, *15/*1A or *5/*1A diplotype	0.00291545	0.00958466		0.028827	0.00511247		0.0201729																			0.00235551		0.00353327
rs290487	Repaglinide	TCF7L2	chr10	113149972	113149972	C	T	Efficacy	3	repaglinide	Diabetes Mellitus, Type 2	T	Positive	Increased response: TT genotype may have better response to repaglinide in people with Diabetes Mellitus, Type 2 as compared to patients with the CC or CT genotype	0.277	0.253594	0.0507	0.2008	0.2495	0.6171	0.1945	0.163	0.0769	0.2411	0.1923	0.2016	0.5952	0.2282	0.1724	0.1865	0.2694									0.0425286	5.22514e-38	0.0553674	2.15972e-37
rs757110	SU	ABCC8,KCNJ11	chr11	17396930	17396930	C	A	Efficacy	3	sulfonamides, urea derivatives	Diabetes Mellitus	C	Positive	Increased response: CC genotype and diabetes mellitus may have an improved response to sulfonylureas as compared to the AC genotype	0.391	0.273562	0.025	0.3519	0.4151	0.3611	0.3069	0.2829	0.0689	0.5178	0.3341	0.3764	0.3766	0.4714	0.363	0.297	0.3865	0.273917	0.292929	0.206522	0.21345	0.3	0.267241	0.371951	0.344697	7.1341e-22	1.04512e-25	3.28169e-21	2.69989e-25
CYP2C9*2	SU	CYP2C9						Efficacy	3	sulfonamides, urea derivatives	Diabetes Mellitus, Type 2	*2	Positive	Increased response: Patients carrying the CYP2C9*2 allele in combination with another decreased function allele may have increased response to sulfonylureas as compared to patients carrying two normal function alleles. Patients carrying the CYP2C9*3 allele in combination with another no function allele may have increased response to sulfonylureas as compared to patients carrying two normal functi…	0.0306122	0.0479233	0.00832073	0.124254	0.0347648	0.000992063	0.0994236																			0.00095059		0.00145757
CYP2C9*2	SU	CYP2C9						Toxicity/ADR	3	sulfonamides, urea derivatives	Diabetes Mellitus, Type 2	*2	Negative	Increased toxicity: Elderly patients with the *2/*3, *2/*2, *3/*3 genotype and Type II diabetes mellitus who are administered sulfonylureas may have an increased risk of hypoglycemia as compared to patients with the *1/*1, *1/*2 or *1/*3 genotypes.	0.0306122	0.0479233	0.00832073	0.124254	0.0347648	0.000992063	0.0994236																			0.00095059		0.00145757
CYP2C9*2	SU	CYP2C9						Metabolism/PK	3	tolbutamide	Diabetes Mellitus, Type 2	*2	Negative	Decreased clearance: *1/*3, *2/*3, *3/*3, *2/*2, *62 allele may have decreased clearance of tolbutamide as compared to patients with the *1 allele	0.0306122	0.0479233	0.00832073	0.124254	0.0347648	0.000992063	0.0994236																			0.00095059		0.00145757
CYP2C9*3	SU	CYP2C9						Efficacy	3	sulfonamides, urea derivatives	Diabetes Mellitus, Type 2	*3	Positive	Increased response: Patients carrying the CYP2C9*2 allele in combination with another decreased function allele may have increased response to sulfonylureas as compared to patients carrying two normal function alleles. Patients carrying the CYP2C9*3 allele in combination with another no function allele may have increased response to sulfonylureas as compared to patients carrying two normal functi…	0.108358	0.0485224	0.00226929	0.0725646	0.109407	0.0337302	0.037464																			1.10172e-18		3.45539e-18
CYP2C9*3	SU	CYP2C9						Toxicity/ADR	3	sulfonamides, urea derivatives	Diabetes Mellitus, Type 2	*3	Negative	Increased toxicity: Elderly patients with the *2/*3, *2/*2, *3/*3 genotype and Type II diabetes mellitus who are administered sulfonylureas may have an increased risk of hypoglycemia as compared to patients with the *1/*1, *1/*2 or *1/*3 genotypes.	0.108358	0.0485224	0.00226929	0.0725646	0.109407	0.0337302	0.037464																			1.10172e-18		3.45539e-18
CYP2C9*3	SU	CYP2C9						Metabolism/PK	3	tolbutamide	Diabetes Mellitus, Type 2	*3	Negative	Decreased clearance: *1/*3, *2/*3, *3/*3, *2/*2, *62 allele may have decreased clearance of tolbutamide as compared to patients with the *1 allele	0.108358	0.0485224	0.00226929	0.0725646	0.109407	0.0337302	0.037464																			1.10172e-18		3.45539e-18
rs9332239	SU	CYP2C9	chr10	94989020	94989020	C	T	Other	4	tolbutamide		T	Negative	TT genotype may have decreased metabolism of tolbutamide as compared to patients with the CC genotype	-	0.001		0.00298211			0.00144092	0.002	0.0003329		0.003	0.001		0.001	0.002	0.002										0.330362	0.0390582	0.373688	0.0448446
rs5030868	SU	G6PD	chrX	154534419	154534419	G	A	Toxicity/ADR	4	glibenclamide	Diabetes Mellitus, Type 2	A	Negative	Increased toxicity: AA genotype (homozygous for the G6PD Mediterranean variant) and Type 2 diabetes who are treated with glibenclamide may have an increased risk of hemolysis as compared to patients with the GG genotype	0.004	0.000794702			0.0042			0.0005	0.0001			0.0048			0.0002	0.0006	0.0144	0.025694		0.007421	0.075099		0.023529	0.013274	0.047368	0.00778724	1.7496e-05	0.0111942	2.2599e-05
rs5219	SU	KCNJ11	chr11	17388025	17388025	T	C	Efficacy	3	sulfonamides, urea derivatives	Diabetes Mellitus, Type 2	T	Positive	Increased response: Patients with TT genotype and Type 2 diabetes may have better response (higher decrease in HbA1c) when receiving treatment with sulfonylureas as compared to patients with genotype CC or CT	0.376	0.262979	0.0234	0.3529	0.3957	0.3383	0.2925	0.2814	0.0692	0.5144	0.3321	0.3538	0.3617	0.4693	0.363	0.2957	0.3694	0.270393	0.30303	0.201087	0.204678	0.3	0.284483	0.375	0.344697	9.16744e-21	3.4921e-20	3.56712e-20	7.73251e-20
rs5219	SU	KCNJ11	chr11	17388025	17388025	T	C	Efficacy	3	gliclazide	Diabetes Mellitus, Type 2	T	Positive	Increased response: TT genotype who are taking gliclazide may have improved response as compared to patients with the CC genotype	0.376	0.262979	0.0234	0.3529	0.3957	0.3383	0.2925	0.2814	0.0692	0.5144	0.3321	0.3538	0.3617	0.4693	0.363	0.2957	0.3694	0.270393	0.30303	0.201087	0.204678	0.3	0.284483	0.375	0.344697	9.16744e-21	3.4921e-20	3.56712e-20	7.73251e-20
rs10494366	SU	NOS1AP	chr1	162115895	162115895	G	T	Toxicity/ADR	3	glimepiride	Diabetes Mellitus, Type 2	T	Negative	Increased toxicity: TT genotype and type 2 diabetes may have an increased risk of hypoglycemia when treated with glimepiride as compared to patients with the GG genotype	0.335	0.415735	0.3154	0.6392	0.2965	0.3393	0.562	0.5441	0.385	0.5569	0.5937	0.5765	0.3195	0.6334	0.6398	0.554	0.3609									2.0184e-10	2.58883e-80	4.22029e-10	3.21015e-79
rs10494366	SU	NOS1AP	chr1	162115895	162115895	G	T	Toxicity/ADR	3	glipizide	Diabetes Mellitus, Type 2	T	Negative	Increased toxicity: TT genotype and type 2 diabetes may have an increased risk of hypoglycemia when treated with glipizide as compared to patients with the GG genotype	0.335	0.415735	0.3154	0.6392	0.2965	0.3393	0.562	0.5441	0.385	0.5569	0.5937	0.5765	0.3195	0.6334	0.6398	0.554	0.3609									2.0184e-10	2.58883e-80	4.22029e-10	3.21015e-79
rs10494366	SU	NOS1AP	chr1	162115895	162115895	G	T	Toxicity/ADR	3	glibenclamide	Diabetes Mellitus, Type 2	T	Negative	Increased toxicity: TT genotype and type 2 diabetes may have an increased risk of hypoglycemia when treated with glibenclamide as compared to patients with the GG genotype	0.335	0.415735	0.3154	0.6392	0.2965	0.3393	0.562	0.5441	0.385	0.5569	0.5937	0.5765	0.3195	0.6334	0.6398	0.554	0.3609									2.0184e-10	2.58883e-80	4.22029e-10	3.21015e-79
rs889299	SU	SCNN1B	chr16	23370593	23370593	G	A	Toxicity/ADR	3	Farglitazar,glibenclamide	Diabetes Mellitus, Type 2	A	Negative	Increased toxicity: AA may have increased risk of oedema when treated with Farglitazar and glibenclamide in people with Diabetes Mellitus, Type 2 as compared to patients with genotype GG	0.2	0.273163	0.2678	0.2296	0.2065	0.372	0.2968	0.2457	0.2895	0.2383	0.2479	0.1918	0.3744	0.2091	0.2208	0.2481	0.2128									8.31054e-11	1.20794e-06	1.91142e-10	1.7021e-06
rs12255372	SU	TCF7L2	chr10	113049143	113049143	G	T	Efficacy	3	sulfonamides, urea derivatives	Diabetes Mellitus, Type 2	T	Negative	Decreased response: TT genotype and type II diabetes who are treated with sulfonylureas may be less likely to achieve a target HbA1c level of <7% as compared to patients with the GG genotype	0.22	0.213858	0.3018	0.2922	0.2209	0.0099	0.219	0.27	0.2983	0.3389	0.2595	0.3165	0.0061	0.1583	0.2817	0.2924	0.2477									0.566659	2.49883e-07	0.61093	3.68875e-07
rs7903146	SU	TCF7L2	chr10	112998590	112998590	C	T	Efficacy	3	sulfonamides, urea derivatives	Diabetes Mellitus, Type 2	T	Negative	Decreased response: TT genotype may have decreased response (reductions in haemoglobin A1c (HbA1c) and fasting plasma glucose (FPG) levels) when treated with sulfonamides, urea derivatives in people with Diabetes Mellitus, Type 2 as compared to patients with CC genotype	0.284	0.227835	0.2602	0.3171	0.2986	0.0228	0.2349	0.2758	0.294	0.269	0.2665	0.2907	0.0246	0.1865	0.2904	0.2881	0.2993									9.02152e-07	0.426969	1.59612e-06	0.456415
rs2241766	TZD	ADIPOQ	chr3	186853103	186853103	T	G	Efficacy	3	pioglitazone	Diabetes Mellitus	G	Positive	Increased response: GG genotype and diabetes mellitus may have an increased response to pioglitazone as compared to patients with the TT genotype	0.139	0.151358	0.0356	0.1322	0.1513	0.2986	0.1859	0.1028	0.0478	0.0733	0.1861	0.206	0.3035	0.0497	0.1122	0.15	0.1294	0.170191	0.171717	0.188859	0.169591	0.2	0.172414	0.164634	0.106061	0.196453	3.09931e-07	0.242058	4.46877e-07
rs296766	TZD	AQP2	chr12	49957170	49957170	T	C	Toxicity/ADR	3	thiazolidinediones	Diabetes Mellitus, Type 2	T	Negative	Increased toxicity: TT genotype and Diabetes Mellitus, Type 2 who are treated with thiazolidinediones may have increased risk for edema as compared to patients with the CC genotype	0.039	0.111222	0.2587	0.0109	0.0409	0.1339	0.0418	0.0836	0.2424	0.0022	0.0355	0.0072	0.1284	0.0346	0.005	0.0576	0.0259									4.66516e-25	1.06905e-15	2.29926e-24	1.94944e-15
rs10811661	TZD	CDKN2A/B	chr9	22134095	22134095	T	C	Efficacy	3	troglitazone	Diabetes Mellitus, Type 2	C	Positive	Increased response: CC genotype and at high-risk for type II diabetes who are treated with troglitazone may have increased beta cell function as compared to patients with the TT genotype	0.179	0.176318	0.0454	0.168	0.1319	0.4355	0.1239	0.1414	0.0675	0.1406	0.1601	0.1616	0.401	0.1439	0.1709	0.1512	0.1505									0.810237	2.84761e-06	0.810237	3.92337e-06
CYP2C8*2	TZD	CYP2C8						Other	3	pioglitazone		*2	Negative	*2 allele may have decreased pioglitazone metabolism as compared to patients with *1/*1 genotypes, *3 allele may have decreased plasma concentration and increased clearance when exposed to pioglitazone as compared to patients with *1/*1 genotypes	0.01069	0.0547125	0.189107	0.00397614	0.0122699		0.0115274																			9.30552e-21		3.56712e-20
CYP2C8*3	TZD	CYP2C8						Other	3	pioglitazone		*3	Negative	*2 allele may have decreased pioglitazone metabolism as compared to patients with *1/*1 genotypes, *3 allele may have decreased plasma concentration and increased clearance when exposed to pioglitazone as compared to patients with *1/*1 genotypes	0.0286686	0.0419329	0.00832073	0.104374	0.0286299	0.000992063	0.0936599																			0.00756199		0.0111016
CYP2C8*3	TZD	CYP2C8						Efficacy	3	rosiglitazone		*3	Negative	Decreased response: CYP2C8*3 allele in combination with *1 or another *3 allele may have decreased response to rosiglitazone as compared to patients with the CYP2C8*1/*1 genotype	0.0286686	0.0419329	0.00832073	0.104374	0.0286299	0.000992063	0.0936599																			0.00756199		0.0111016
CYP2C8*3	TZD	CYP2C8						Metabolism/PK	3	rosiglitazone		*3	Negative	Increased metabolism: CYP2C8*3 allele in combination with *1 or another *3 allele may have increased metabolism of rosiglitazone as compared to patients with the CYP2C8*1/*1	0.0286686	0.0419329	0.00832073	0.104374	0.0286299	0.000992063	0.0936599																			0.00756199		0.0111016
CYP2C8*3	TZD	CYP2C8						Toxicity/ADR	3	rosiglitazone		*3	Positive	Decreased toxicity: CYP2C8*3 allele in combination with *1 or another *3 allele may have decreased weight gain and decreased risk of edema when treated with rosiglitazone as compared to patients with the CYP2C8*1/*1.	0.029	0.042	0.008	0.104	0.029	0.001	0.094																			0.00756199		0.0111016
rs10192566	TZD	LPIN1	chr2	11750302	11750302	C	G	Efficacy	3	rosiglitazone	Diabetes Mellitus, Type 2	G	Positive	Increased response: GG genotype and type 2 diabetes who are treated with rosiglitazone may have the largest decrease in fasting plasma glucose, 2-hour postprandial glucose, and HbA1c as compared to patients with the CG or CC genotype	0.319	0.452276	0.7806	0.4911	0.3016	0.1944	0.3573	0.5417	0.7208	0.3486	0.4289	0.4413	0.2024	0.4703	0.4957	0.4986	0.3426									2.63018e-25	1.26543e-90	1.39602e-24	3.92283e-89
rs6467136	TZD	PAX4	chr7	127524904	127524904	A	G	Efficacy	3	rosiglitazone	Diabetes Mellitus, Type 2	A	Positive	Increased response:AA genotype and type 2 diabetes may have a better response when treated with rosiglitazone as compared to patients with the GG genotype	0.462	0.388179	0.3101	0.499	0.4622	0.2054	0.5375	0.4436	0.3544	0.5067	0.5231	0.6747	0.207	0.4596	0.4805	0.4446	0.453									1.02196e-08	0.0939772	2.01472e-08	0.105938
rs894160	TZD	PLIN1	chr15	89668592	89668592	C	T	Toxicity/ADR	3	rosiglitazone	Diabetes Mellitus, Type 2,Weight gain	T	Positive	Decreased toxicity: TT genotype may experience decreased weight gain when treated with rosiglitazone as compared to patients with the CC or CT genotypes	0.33	0.333267	0.3033	0.3091	0.2955	0.4405	0.3228	0.2916	0.2918	0.1322	0.2719	0.3818	0.3855	0.2845	0.2888	0.2898	0.3125									0.802468	0.000170354	0.810237	0.000211239
rs1801282	TZD	PPARG	chr3	12351626	12351626	C	G	Efficacy	3	pioglitazone	Diabetes Mellitus, Type 2	G	Positive	Increased response: CG genotype may have an increased response to pioglitazone as compared to patients with the CC genotype	0.119	0.0702875	0.0053	0.1203	0.1196	0.0258	0.1167	0.089	0.0217	0.0278	0.0832	0.0593	0.039	0.1571	0.1266	0.0694	0.1265	0.064451	0.045455	0.047554	0.038012	0.05	0.025862	0.085366	0.128788	8.86846e-11	5.14644e-06	1.97395e-10	6.80256e-06
rs17584499	TZD	PTPRD	chr9	8879118	8879118	C	T	Efficacy	3	pioglitazone	Diabetes Mellitus, Type 2	T	Negative	Decreased response: TT genotype may have a decreased response to pioglitazone as compared to patients with the CC genotype	0.243	0.147963	0.0265	0.1839	0.2423	0.1389	0.2075	0.145	0.0549	0.0911	0.2062	0.1525	0.1111	0.1337	0.1891	0.1476	0.2568									1.32647e-20	2.9709e-31	4.81718e-20	1.02331e-30
rs4149056	TZD	SLCO1B1	chr12	21178615	21178615	T	C	Efficacy	3	rosiglitazone		C	Positive	Increased repsonse: Patients with the CC genotype may have increased response to rosiglitazone in people with type II Diabetes Mellitus as compared to patients with genotype TT. Other genetic and clinical factors may also influence the response to rosiglitazone.	0.051	0.0876597	0.0136	0.161	0.0429	0.123	0.134	0.1195	0.0325	0.0656	0.1295	0.1743	0.1276	0.2178	0.159	0.1227	0.0457	0.177744	0.227273	0.209239	0.222222	0.3	0.198276	0.112805	0.094697	5.88047e-08	4.43969e-26	1.09663e-07	1.19679e-25
