# Supplementary material for: Landscape of pharmacogenetic variants associated with non-insulin antidiabetic drugs in the Indian population
Source: BMJ Open Diabetes Res Care. 2024 Mar 12;12(2):e003769. doi: 10.1136/bmjdrc-2023-003769 (PMC10936492; doi:10.1136/bmjdrc-2023-003769)
Supplement: Supplementary data [file bmjdrc-2023-003769supp003.xlsx]

## Sheet: Sheet1
Supplemental Table S3: The list of 52 predicted deleterious variants that are found to be prevalent at over 1% effect allele frequency in the Indian population along with population-wise allele frequencies from the 1000 Genomes project, gnomAD database and GME database.
dbSNP ID	Chr	Start	End	Ref	Alt	Gene	Drugs with Gene as Target	Drugs with Gene as Enzyme	Drugs with Gene as Transporter/Carrier	Indigen	1KGP3-ALL	1KGP3-AFR	1KGP3-EUR	1KGP3-SAS	1KGP3-EAS	1KGP3-AMR	gnomAD-ALL	gnomAD-AFR	gnomAD-AMR	gnomAD-ASJ	gnomAD-EAS	gnomAD-FIN	gnomAD-NFE	gnomAD-OTH	gnomAD-SAS	GME-AF	GME-NWA	GME-NEA	GME-AP	GME-Israel	GME-SD	GME-TP	GME-CA
rs374190304	chr9	104829118	104829118	C	T	ABCA1	Glyburide(SU)	-	-	0.014	0.00199681	0	0	0.0102	0	0	0.0019	6.54e-05	0	0.0001	0.0006	0	8.98e-06	0.0002	0.0149	0.001007	0	0	0	0	0	0	0.007576
rs138880920	chr9	104826957	104826957	C	G	ABCA1	Glyburide(SU)	-	-	0.012	0.00339457	0	0.003	0.0112	0	0.0043	0.0033	0.0005	0.0019	0.0004	0.0001	0.0003	0.0034	0.0035	0.0108	0.003535	0.005051	0.002717	0.002924	0	0.008621	0	0.007634
rs11568367	chr2	168970082	168970082	T	C	ABCB11	-	-	Repaglinide(Oth),Glimepiride(SU),Glyburide(SU),Glipizide(SU),Troglitazone(TZD),Rosiglitazone(TZD)	0.11	0.0309505	0.0023	0	0.1534	0.002	0	0.0144	0.0018	0.0002	0	0.0022	0	0.0002	0.0059	0.1106	0.012588	0	0.001359	0.002924	0	0	0.009146	0.037879
rs45511401	chr16	16079375	16079375	G	T	ABCC1	-	-	Saxagliptin(DPP4-i),Glyburide(SU)	0.014	0.0153754	0.0045	0.0457	0.0112	0	0.0202	0.0382	0.0111	0.0171	0.0326	5.8e-05	0.0601	0.0564	0.0378	0.0158	0.032762	0.045455	0.029891	0.017544	0.1	0.060345	0.027607	0.037879
rs11568658	chr13	95210754	95210754	C	A	ABCC4	-	-	Nateglinide(Oth)	0.078	0.0517173	0	0.0308	0.0644	0.12	0.0634	0.0487	0.0043	0.1213	0.0405	0.1077	0.0396	0.0232	0.0433	0.0619	0.034743	0.020202	0.028533	0.038012	0.1	0.017241	0.045732	0.05303
rs11568694	chr13	95083266	95083266	C	A	ABCC4	-	-	Nateglinide(Oth)	0.029	0.00758786	0	0.006	0.0276	0	0.0072	0.0076	0.0008	0.0031	0.0037	0.0002	0.0011	0.0068	0.0053	0.0295	0.014099	0.015152	0.008152	0.002924	0	0.008621	0.030488	0.026515
rs374383052	chr11	68784923	68784923	C	T	CPT1A	Glyburide(SU)	-	-	0.027	0.00678914	0	0	0.0348	0	0	0.0026	0	0	0	0	0	0	0.0013	0.0207	0.004028	0	0	0	0	0	0	0.026515
rs56343424	chr15	74720496	74720496	C	A	CYP1A1	-	Dapagliflozin(SGLT2-i),Troglitazone(TZD),Pioglitazone(TZD)	-	0.02	0.00479233	0	0	0.0245	0	0	0.0022	0	0	0	0	0	0.0002	0.0013	0.0196	0.002014	0	0	0	0	0.008621	0.003049	0.007576
rs4646422	chr15	74722964	74722964	C	T	CYP1A1	-	Dapagliflozin(SGLT2-i),Troglitazone(TZD),Pioglitazone(TZD)	-	0.018	0.0241613	0	0	0.0051	0.1151	0	0.0105	0.0002	0.0003	0	0.144	0	2.69e-05	0.0035	0.002	0.000504	0	0	0	0	0	0	0.003788
rs145308399	chr19	40849872	40849872	C	T	CYP2A6	-	Dapagliflozin(SGLT2-i),Rosiglitazone(TZD)	-	0.02	0.00519169	0.0015	0.001	0.0215	0.001	0.0014	0.0044	0.0004	0.0018	0.0084	0	0.0001	0.002	0.0027	0.0227	0.003838	0	0	0.008197	0	0	0.003226	0.011719
rs5031017	chr19	40843845	40843845	C	A	CYP2A6	-	Dapagliflozin(SGLT2-i),Rosiglitazone(TZD)	-	0.018	0	0	0	0	0	0	0.0008	0.0002	0.0007	0.0001	0.0068	0.0004	0.0002	0.0006	0.0006	0.002162	0	0.002732	0.004167	0	0	0	0.003937
rs571335587	chr19	40848304	40848304	C	A	CYP2A6	-	Dapagliflozin(SGLT2-i),Rosiglitazone(TZD)	-	0.011	0.00119808	0	0	0.0061	0	0	0.001	0	0	0	0	0	8.95e-06	0.0005	0.0077	0.000529	0	0	0	0	0	0	0.003817
rs5031016	chr19	40843869	40843869	A	G	CYP2A6	-	Dapagliflozin(SGLT2-i),Rosiglitazone(TZD)	-	0.01	0	0	0	0	0	0	0.0078	0.0003	0.0015	0.0064	0.098	0.0001	0.0013	0.0044	0.0023	0.007058	0	0.00545	0.012712	0	0.008621	0.013072	0
rs1058930	chr10	95058362	95058362	G	C	CYP2C8	-	Sitagliptin(DPP4-i),Repaglinide(Oth),Tolbutamide(SU),Troglitazone(TZD),Rosiglitazone(TZD),Pioglitazone(TZD)	-	0.013	0.0165735	0.0038	0.0577	0.0072	0	0.0187	0.0376	0.0109	0.0266	0.0177	5.8e-05	0.0567	0.0544	0.0458	0.0143	0.021652	0.045455	0.024457	0.008772	0.05	0.008621	0.027439	0.007576
rs11572103	chr10	95058349	95058349	T	A	CYP2C8	-	Sitagliptin(DPP4-i),Repaglinide(Oth),Tolbutamide(SU),Troglitazone(TZD),Rosiglitazone(TZD),Pioglitazone(TZD)	-	0.011	0.0547125	0.1891	0.004	0.0123	0	0.0115	0.0154	0.155	0.0083	0.0136	0.0001	8.97e-05	0.0031	0.0117	0.0194	0.024673	0.040404	0.038043	0.02924	0	0.025862	0.006098	0.018939
rs1799853	chr10	94942290	94942290	C	T	CYP2C9	-	Nateglinide(Oth),Dapagliflozin(SGLT2-i),Glimepiride(SU),Acetohexamide(SU),Chlorpropamide(SU),Tolazamide(SU),Glyburide(SU),Glipizide(SU),Gliclazide(SU),Tolbutamide(SU),Gliquidone(SU),Glisoxepide(SU),Glibornuride(SU),Carbutamide(SU),Metahexamide(SU),Troglitazone(TZD),Rosiglitazone(TZD)	-	0.031	0.0479233	0.0083	0.1243	0.0348	0.001	0.0994	0.0926	0.0214	0.0678	0.136	0.0005	0.1132	0.128	0.108	0.0468	0.100746	0.056701	0.101902	0.123967	0.15	0.155172	0.111801	0.096154
rs1065852	chr22	42130692	42130692	G	A	CYP2D6	-	Alogliptin(DPP4-i),Nateglinide(Oth),Dapagliflozin(SGLT2-i),Rosiglitazone(TZD)	-	0.193	0.238019	0.1127	0.2018	0.1646	0.5714	0.1484	0.2068	0.1223	0.1227	0.2434	0.5731	0.1135	0.2169	0.1866	0.1562	0.130778	0.117647	0.114754	0.114407	0.142857	0.178571	0.155172	0.123016
rs28371703	chr22	42129819	42129819	G	T	CYP2D6	-	Alogliptin(DPP4-i),Nateglinide(Oth),Dapagliflozin(SGLT2-i),Rosiglitazone(TZD)	-	0.089	0.0692891	0.0204	0.173	0.0808	0.001	0.0951	0.0916	0.0261	0.0589	0.1242	0.0007	0.0532	0.143	0.0961	0.0567	0.080466	0.056701	0.066757	0.070588	0.15	0.146552	0.074074	0.087121
rs1058172	chr22	42127526	42127526	C	T	CYP2D6	-	Alogliptin(DPP4-i),Nateglinide(Oth),Dapagliflozin(SGLT2-i),Rosiglitazone(TZD)	-	0.078	0	0	0	0	0	0	0.0925	0.0233	0.0557	0.1147	0.0008	0.08	0.14	0.0903	0.0563	0.086768	0.064516	0.080601	0.095833	0.055556	0.112069	0.097403	0.096154
rs3915951	chr22	42127634	42127634	C	A	CYP2D6	-	Alogliptin(DPP4-i),Nateglinide(Oth),Dapagliflozin(SGLT2-i),Rosiglitazone(TZD)	-	0.05	0	0	0	0	0	0	0.0285	0.0113	0.0253	0.0278	0.0223	0.0227	0.0362	0.0295	0.0217	0.064451	0.030303	0.066576	0.052632	0.1	0.086207	0.073171	0.064394
rs1135828	chr22	42128181	42128181	A	T	CYP2D6	-	Alogliptin(DPP4-i),Nateglinide(Oth),Dapagliflozin(SGLT2-i),Rosiglitazone(TZD)	-	0.02	0.00419329	0	0	0.0204	0	0.0014	0.0023	0.0001	0.0099	0	0.0002	0	0	0.0023	0.0072	0	0	0	0	0	0	0	0
rs77913725	chr22	42128185	42128185	C	T	CYP2D6	-	Alogliptin(DPP4-i),Nateglinide(Oth),Dapagliflozin(SGLT2-i),Rosiglitazone(TZD)	-	0.02	0.00399361	0	0	0.0204	0	0	0.0009	0	0	0	0.0002	0	0	0.0013	0.0072	0	0	0	0	0	0	0	0
rs201072913	chr11	64315848	64315848	T	C	ESRRA	Troglitazone(TZD)	-	-	0.01	0	0	0	0	0	0	0.0009	0.0002	0.0001	0.0004	0.0005	0.0016	0.0015	0.0002	0.0002	0.012778	0.03125	0.004098	0.021008	0.05	0.008621	0.035948	0.003906
rs79204587	chr11	64315856	64315856	C	T	ESRRA	Troglitazone(TZD)	-	-	0.01	0	0	0	0	0	0	0.0071	0.0034	0.0024	0.0026	0.0042	0.0199	0.0103	0.0059	0.002	0.09101	0.107143	0.080601	0.079832	0.1	0.12069	0.120915	0.110236
rs80310817	chr11	64315859	64315859	C	T	ESRRA	Troglitazone(TZD)	-	-	0.01	0	0	0	0	0	0	0.0094	0.0042	0.0035	0.0032	0.0057	0.0253	0.0137	0.0072	0.0028	0.123333	0.121951	0.110656	0.109244	0.1	0.163793	0.159091	0.145669
rs1800315	chr17	80118786	80118786	C	T	GAA	Acarbose(Alpha-G),Miglitol(Alpha-G)	-	-	0.06	0.0543131	0.1536	0.003	0.0583	0	0.013	0.0187	0.132	0.0067	0.0004	0.0007	0.0104	0.0041	0.0117	0.0513	0.013595	0.005051	0.019022	0.011696	0	0.008621	0.015244	0.022727
rs1800307	chr17	80112072	80112072	G	A	GAA	Acarbose(Alpha-G),Miglitol(Alpha-G)	-	-	0.042	0.0371406	0	0	0.0286	0.1468	0.0144	0.0174	0.0008	0.0089	0.0006	0.1432	0.0131	0.0025	0.0117	0.0282	0.005539	0	0	0	0	0	0.02439	0.011364
rs145712232	chr17	80109961	80109961	G	C	GAA	Acarbose(Alpha-G),Miglitol(Alpha-G)	-	-	0.015	0.00299521	0.003	0	0.0112	0	0	0.0011	0.0018	0.0001	0	0	0	0	0.0004	0.008	0.000504	0	0	0.002924	0	0	0	0
rs138034915	chr17	80104954	80104954	G	A	GAA	Acarbose(Alpha-G),Miglitol(Alpha-G)	-	-	0.014	0.00259585	0.0015	0	0.0112	0	0	0.001	0.0005	2.98e-05	0	0	0	0	0.0004	0.0077	0.000504	0	0	0.002924	0	0	0	0
rs1063445	chr11	62632636	62632636	G	A	GANAB	Miglitol(Alpha-G)	-	-	0.017	0.0103834	0.0166	0.005	0.0153	0.0089	0.0014	0.0072	0.0148	0.0043	0.0068	0.0083	0.0013	0.0074	0.0087	0.0092	0.018127	0.005051	0.019022	0.035088	0	0.008621	0.009146	0.015152
rs79004308	chr15	42348104	42348104	T	A	GANC	Miglitol(Alpha-G)	-	-	0.044	0.0235623	0	0	0.0726	0.0456	0.0014	0.0083	0.0003	0.0002	0	0.0368	0.0003	0.0007	0.0055	0.0427	0.003627	0	0	0	0	0	0.003049	0.015152
rs35285091	chr15	42310423	42310423	C	T	GANC	Miglitol(Alpha-G)	-	-	0.024	0.00938498	0.0008	0.0129	0.0297	0.001	0.0043	0.0143	0.0023	0.0041	0.0176	0.0002	0.0274	0.0129	0.0141	0.034	0.015609	0	0.005435	0.005848	0	0.008621	0.02439	0.045455
rs61762319	chr3	155084189	155084189	A	G	MME	-	Liraglutide(GLP-1-a),Semaglutide(GLP-1-a)	-	0.013	0.0071885	0.0023	0.0229	0.0061	0	0.0058	0.0164	0.0039	0.0099	0.0023	5.8e-05	0.0215	0.0243	0.0208	0.0102	0.009567	0	0.006793	0.002924	0	0.025862	0.015244	0.015152
rs1800206	chr22	46218377	46218377	C	G	PPARA	Troglitazone(TZD),Rosiglitazone(TZD)	-	-	0.022	0.0227636	0.0053	0.0586	0.0245	0	0.0346	0.0435	0.0108	0.0397	0.0422	5.8e-05	0.0323	0.0628	0.0556	0.0246	0.028226	0.030303	0.036785	0.01462	0.1	0.025862	0.033537	0.026515
rs574975497	chr17	42761296	42761296	C	G	RAMP2	Pramlintide(Oth)	-	-	0.029	0.00539137	0	0	0.0276	0	0	0.0047	0	0	0	0	0	5.85e-05	0.0016	0.019	0.004539	0	0	0	0	0	0	0.027778
rs2074654	chr7	45177416	45177416	T	C	RAMP3	Pramlintide(Oth)	-	-	0.091	0.0640974	0.0234	0.0547	0.0726	0.1071	0.0807	0.0662	0.0244	0.0842	0.0462	0.0981	0.0641	0.0618	0.0649	0.0736	0.06999	0.070707	0.055707	0.061404	0.15	0.060345	0.097561	0.083333
rs1143671	chr3	121928439	121928439	C	T	SLC15A2	-	-	Nateglinide(Oth),Chlorpropamide(SU),Glyburide(SU),Tolbutamide(SU)	0.32	0.451877	0.4834	0.4235	0.2965	0.6984	0.2939	0.4183	0.4841	0.2412	0.3773	0.7163	0.4099	0.4555	0.3926	0.3004	0.35146	0.358586	0.375	0.333333	0.4	0.37069	0.365854	0.280303
rs2282143	chr6	160136611	160136611	C	T	SLC22A1	-	-	Metformin(Bi),Linagliptin(DPP4-i)	0.101	0.0662939	0.0764	0.0089	0.0838	0.126	0.0187	0.0372	0.0667	0.0452	0.0002	0.1318	0.0089	0.0152	0.0273	0.0749	0.024673	0.015152	0.029891	0.011696	0	0.008621	0.02439	0.034091
rs12208357	chr6	160122116	160122116	C	T	SLC22A1	-	-	Metformin(Bi),Linagliptin(DPP4-i)	0.024	0.0203674	0.0038	0.0626	0.0204	0	0.0202	0.052	0.0096	0.0237	0.0955	0.0002	0.0565	0.076	0.0524	0.0289	0.049345	0.025253	0.046196	0.052632	0.05	0.043103	0.079268	0.026515
rs45573936	chr6	44230625	44230625	T	C	SLC29A1	Troglitazone(TZD)	-	-	0.01	0.00798722	0.0038	0.0139	0.0153	0	0.0086	0.0183	0.0042	0.013	0.0061	0.0003	0.0239	0.0257	0.0144	0.0147	0.007553	0.005051	0.006793	0.005848	0	0	0.015244	0.015152
rs34399035	chr17	19681658	19681658	C	T	SLC47A2	-	-	Metformin(Bi)	0.013	0.00419329	0	0.007	0.0102	0	0.0058	0.006	0.0005	0.0037	0.0066	0	0.0007	0.0068	0.0091	0.0153	0.020141	0.020202	0.021739	0.017544	0	0.043103	0.021341	0.022727
rs11568563	chr12	21304500	21304500	T	G	SLCO1A2	-	-	Glyburide(SU),Tolbutamide(SU)	0.017	0.0263578	0.0144	0.0686	0.0164	0	0.0403	0.0453	0.0182	0.029	0.0337	5.8e-05	0.08	0.0622	0.044	0.0195	0.0116	0.010101	0.009511	0.01462	0	0	0.02439	0.015152
rs377576084	chr12	21293968	21293968	A	G	SLCO1A2	-	-	Glyburide(SU),Tolbutamide(SU)	0.013	0.00259585	0	0	0.0133	0	0	0.0013	0	0	0	0	0	9.06e-06	0.0009	0.0106	0.001007	0	0	0	0	0	0	0
rs4149056	chr12	21178615	21178615	T	C	SLCO1B1	-	-	Repaglinide(Oth),Empagliflozin(SGLT2-i),Troglitazone(TZD),Rosiglitazone(TZD),Pioglitazone(TZD)	0.051	0.0876597	0.0136	0.161	0.0429	0.123	0.134	0.133	0.0272	0.1118	0.1795	0.125	0.2109	0.156	0.1672	0.0507	0.177744	0.227273	0.209239	0.222222	0.3	0.198276	0.112805	0.094697
rs201722521	chr12	21178926	21178926	A	G	SLCO1B1	-	-	Repaglinide(Oth),Empagliflozin(SGLT2-i),Troglitazone(TZD),Rosiglitazone(TZD),Pioglitazone(TZD)	0.037	0.00758786	0	0	0.0389	0	0	0.0037	6.54e-05	0	0	5.8e-05	0	9.01e-06	0.002	0.0288	0.004541	0	0.001359	0	0	0.008621	0	0.018939
rs60140950	chr12	20875274	20875274	G	C	SLCO1B3	-	-	Empagliflozin(SGLT2-i),Pioglitazone(TZD)	0.053	0.0656949	0.0076	0.169	0.0726	0.003	0.1081	0.1125	0.0237	0.0736	0.1927	0.0005	0.1014	0.1589	0.1461	0.0695	0.231621	0.227273	0.241848	0.274854	0.15	0.172414	0.22561	0.185606
rs35199625	chr11	75169325	75169325	G	A	SLCO2B1	-	-	Glyburide(SU),Tolbutamide(SU)	0.036	0.0257588	0.0008	0.0109	0.0409	0.0635	0.0187	0.0208	0.0025	0.0267	0.0203	0.0586	0.02	0.0128	0.0191	0.0323	0.01007	0.010101	0.005435	0.005848	0	0.008621	0.015244	0.011364
rs201411879	chr2	233637352	233637352	G	A	UGT1A10	-	Troglitazone(TZD)	-	0.014	0.00479233	0	0	0.0245	0	0	0.0019	0	2.98e-05	0	0	0	2.7e-05	0.0016	0.0148	0.002372	0	0	0	0	0	0	0.008333
rs45449995	chr2	233729934	233729934	A	G	UGT1A3	-	Mitiglinide(Oth),Empagliflozin(SGLT2-i),Troglitazone(TZD)	-	0.012	0.0241613	0.0522	0.0239	0.0164	0.003	0.013	0.0263	0.0468	0.0159	0.0454	0.0022	0.0206	0.0311	0.0294	0.0208	0.021996	0.026596	0.019074	0.040984	0	0.008621	0.022013	0.026515
rs45625338	chr2	233729259	233729259	C	T	UGT1A3	-	Mitiglinide(Oth),Empagliflozin(SGLT2-i),Troglitazone(TZD)	-	0.01	0.0091853	0	0	0.001	0.0446	0	0.0043	0.0001	0.0024	0.0034	0.0387	0.0057	0.0005	0.0018	0.0024	0.003708	0	0.004076	0	0	0	0.006098	0.007634
rs529876617	chr4	68670516	68670516	G	T	UGT2B15	-	Troglitazone(TZD)	-	0.024	0.00419329	0	0	0.0215	0	0	0.0027	0	0	0	0.0001	0	0	0.0015	0.021	0.003669	0	0.001359	0	0	0	0	0.015152
rs13119049	chr4	69480847	69480847	A	T	UGT2B4	-	Dapagliflozin(SGLT2-i),Canagliflozin(SGLT2-i)	-	0.074	0.130591	0.1362	0.2266	0.0951	0	0.2205	0.2004	0.1456	0.2912	0.1681	0.001	0.2141	0.2411	0.2063	0.0928	0.163821	0.234694	0.154891	0.206612	0.15	0.172414	0.154088	0.129771
