# Supplementary material for: Landscape of pharmacogenetic variants associated with non-insulin antidiabetic drugs in the Indian population
Source: BMJ Open Diabetes Res Care. 2024 Mar 12;12(2):e003769. doi: 10.1136/bmjdrc-2023-003769 (PMC10936492; doi:10.1136/bmjdrc-2023-003769)
Supplement: Supplementary data [file bmjdrc-2023-003769supp004.xlsx]

## Sheet: Sheet1
Supplemental Table S4: Drugs associated with genes that are frequently disrupted in the Indian population at allele frequency > 1% (marked in red).
DBID	Name	Category	Targets	Enzymes	Transporters	Carriers
DB00284	Acarbose	⍺-glucosidase inhibitors	MGAM, AMY2A, GAA, SI,
DB00414	Acetohexamide	Sulfonylureas	KCNJ1,	CBR1, CYP2C9,		ALB,
DB06203	Alogliptin	DPP4 inhibitors	DPP4,	CYP3A4, CYP2D6,
DB08907	Canagliflozin	SGLT2 inhibitors	SLC5A2,	UGT1A9, UGT2B4, CYP3A4,	ABCB1, ABCC2, ABCG2,	ORM1,
DB13406	Carbutamide	Sulfonylureas		CYP2C9,
DB00672	Chlorpropamide	Sulfonylureas	ABCC8,	CYP2C9, CYP2C19, PTGS1,	SLC15A1, SLC15A2, SLC22A6,
DB06292	Dapagliflozin	SGLT2 inhibitors	SLC5A2,	CYP1A1, CYP1A2, CYP2A6, CYP2C9, CYP2D6, CYP3A4, UGT1A9, UGT2B4, UGT2B7,	ABCB1,
DB09038	Empagliflozin	SGLT2 inhibitors	SLC5A2,	UGT2B7, UGT1A3, UGT1A8, UGT1A9,	ABCB1, ABCG2, SLC22A8, SLCO1B1, SLCO1B3,
DB08962	Glibornuride	Sulfonylureas		CYP2C9,
DB01120	Gliclazide	Sulfonylureas	ABCC8, VEGFA,	CYP2C9, CYP2C19,		ALB,
DB00222	Glimepiride	Sulfonylureas	KCNJ11, KCNJ1, ABCC8,	CYP2C9,	ABCB11,
DB01067	Glipizide	Sulfonylureas	ABCC8, PPARG,	CYP2C9, UGT1A1,	ABCB11,	ALB,
DB01251	Gliquidone	Sulfonylureas	ABCC8, KCNJ8,	CYP2C9,
DB01289	Glisoxepide	Sulfonylureas	KCNJ8,	CYP2C9,
DB01016	Glyburide	Sulfonylureas	ABCC8, ABCC9, ABCB11, ABCA1, KCNJ11, CPT1A, CFTR, TRPM4,	CYP3A4, CYP2C9, CYP2C19, CYP3A7, CYP3A5,	ABCC3, ABCB11, ABCB1, ABCC1, SLC15A1, SLCO1A2, SLC15A2, SLC22A6, ABCC2, ABCG2, SLC22A7, SLCO2B1,	ALB,
DB08882	Linagliptin	DPP4 inhibitors	DPP4,	CYP3A4,	ABCB1, SLC22A1, SLC22A2, SLC22A3,
DB06655	Liraglutide	GLP-1 analogues	GLP1R,	DPP4, MME,		ALB,
DB13675	Metahexamide	Sulfonylureas		CYP2C9,
DB00331	Metformin	Biguanides	PRKAB1, ETFDH, GPD1,		SLC22A1, SLC22A2, SLC22A3, SLC47A1, SLC29A4, SLC47A2,
DB00491	Miglitol	⍺-glucosidase inhibitors	MGAM, GAA, GANAB, GANC,	AMY2A,
DB01252	Mitiglinide	Glinides	ABCC8, PPARG,	UGT1A3, UGT2B7,
DB00731	Nateglinide	Glinides	ABCC8, PPARG,	CYP2C9, CYP3A4, CYP3A5, CYP3A7, PTGS1, UGT1A9, CYP2D6,	ABCC4, SLC16A1, SLC15A1, SLC15A2, SLC22A6,	ALB, ORM1,
DB01132	Pioglitazone	Thiazolidinediones	PPARG, MAOB,	CYP2C8, CYP3A4, CYP1A1,	SLCO1B3, SLCO1B1,	ALB,
DB01278	Pramlintide	Other	CALCR, RAMP1, RAMP2, RAMP3,
DB00912	Repaglinide	Glinides	ABCC8, PPARG,	CYP3A4, CYP2C8,	SLCO1B1, ABCB11,	ALB,
DB00412	Rosiglitazone	Thiazolidinediones	PPARG, ACSL4, PPARA, PPARD, RXRA, RXRB, RXRG,	CYP2C8, CYP2C9, PTGS1, CYP1A2, CYP2A6, CYP2D6, CYP3A4,	SLCO1B1, ABCB11,	ALB
DB06335	Saxagliptin	DPP4 inhibitors	DPP4,	CYP3A4, CYP3A5,	ABCC1, SLCO4C1, SLC22A8,
DB13928	Semaglutide	GLP-1 analogues	GLP1R,	DPP4, MME, LPL, AMY1A,		ALB,
DB01261	Sitagliptin	DPP4 inhibitors	DPP4,	CYP3A4, CYP2C8,	ABCB1, SLC22A8,
DB00839	Tolazamide	Sulfonylureas	ABCC8,	CYP2C9,
DB01124	Tolbutamide	Sulfonylureas	ABCC8, KCNJ1,	CYP2C9, CYP2C8, CYP2C19, CYP2C18,	SLC15A1, SLCO1A2, SLC22A6, SLC15A2, SLCO2B1,	ALB,
DB00197	Troglitazone	Thiazolidinediones	PPARG, ACSL4, SERPINE1, SLC29A1, ESRRG, ESRRA, PPARD, PPARA, GSTP1,	CYP3A4, CYP2C8, UGT1A1, CYP2C19, CYP19A1, CYP1A1, CYP2B6, CYP2C9, CYP3A5, CYP3A7, UGT1A3, UGT1A4, UGT1A6, UGT1A7, UGT1A8, UGT1A9, UGT1A10, UGT2B7, UGT2B15,	ABCB11, SLCO1B1,
