# Supplementary material for: Landscape of pharmacogenetic variants associated with non-insulin antidiabetic drugs in the Indian population
Source: BMJ Open Diabetes Res Care. 2024 Mar 12;12(2):e003769. doi: 10.1136/bmjdrc-2023-003769 (PMC10936492; doi:10.1136/bmjdrc-2023-003769)
Supplement: Supplementary data [file bmjdrc-2023-003769supp005.xlsx]

## Sheet: Sheet1
Supplemental Table S5: The list of metabolic disease drugs used for drug drug interaction analysis
DBID	Drug Name	Category	Targets	Enzymes	Transporters	Carriers
DB00001	Lepirudin	Anticoagulants and antiplatelets	F2,
DB00006	Bivalirudin	Anticoagulants and antiplatelets	F2,	MPO,
DB00009	Alteplase	Anticoagulants and antiplatelets	PLG, FGA, PLAUR, SERPINE1,
DB00013	Urokinase	Anticoagulants and antiplatelets	PLG, PLAUR, SERPINE1, SERPINB2, SERPINA5, LRP2, ST14, NID1,	MMP12,
DB00015	Reteplase	Anticoagulants and antiplatelets	PLG, FGA, SERPINE1,
DB00029	Anistreplase	Anticoagulants and antiplatelets	PLG, FGA, SERPINE1,
DB00031	Tenecteplase	Anticoagulants and antiplatelets	PLG, FGA, PLAUR, SERPINE1, SERPINB2, CLEC3B, KRT8, ANXA2, CALR, CANX, LRP1,
DB00054	Abciximab	Anticoagulants and antiplatelets	ITGB3, ITGA2B, FCGR2A, FCGR2B, VTN,
DB00055	Drotrecogin alfa	Anticoagulants and antiplatelets	F8, F5, SERPINE1, THBD, PROS1, F2, PF4, SERPINA5, SERPINB6, PROCR,
DB00063	Eptifibatide	Anticoagulants and antiplatelets	ITGB3,
DB00086	Streptokinase	Anticoagulants and antiplatelets	PLG, F2R,	PLA2G4A,
DB00175	Pravastatin	Lipid Modifying Agents	HMGCR, HDAC2,		SLCO1B1, SLCO2B1, ABCB1, SLCO1A2, SLC22A6, SLC22A8, ABCC2, SLC22A11, ABCG2, SLC22A7, SLC16A1, ABCB11, SLCO1B3,
DB00177	Valsartan	Antihypertensive Agents	AGTR1,	CYP2C9,	SLCO1B3, SLCO1B1, ABCC2,
DB00178	Ramipril	Antihypertensive Agents	ACE, BDKRB1,	BCHE,	SLC15A1, SLC15A2,
DB00187	Esmolol	Antiarrhythmic agents	ADRB1,	CYP2D6,
DB00191	Phentermine	Antiobesity Preparations, Excl. Diet Products	SLC6A2, SLC6A4, SLC6A3, MAOA, MAOB, NPY,	CYP3A4,
DB00195	Betaxolol	Antihypertensive Agents	ADRB1, ADRB2,	CYP1A2, CYP2D6,
DB00204	Dofetilide	Antiarrhythmic agents	KCNH2, KCNK2, KCNJ12,	CYP3A4,	SLC22A2,
DB00206	Reserpine	Antihypertensive Agents	SLC18A2, SLC18A1, BIRC5,	CYP3A5,	ABCB1, SLC22A1, ABCB11, ABCC2, SLC22A2, SLCO1B1, SLCO2B1,
DB00208	Ticlopidine	Anticoagulants and antiplatelets	P2RY12,	CYP2C19, CYP2D6, MPO, CYP2C9, CYP2C8, CYP1A2, CYP2B6, CYP2E1,
DB00213	Pantoprazole	Proton Pump Inhibitors	ATP4A, DDAH1,	CYP2C19, CYP3A4,	ABCB1, ABCG2, SLC22A8,
DB00214	Torasemide	Antihypertensive Agents	SLC12A1, SLC12A2,	CYP2C8, CYP2C9,	SLCO1B1,	ALB,
DB00217	Bethanidine	Antihypertensive Agents	ADRA2A, KCNJ1, ADRB1,
DB00226	Guanadrel	Antihypertensive Agents	SLC6A2,
DB00227	Lovastatin	Lipid Modifying Agents	HMGCR, ITGAL, HDAC2,	CYP3A4, PON3, CYP2C8, UGT1A1, UGT1A3, UGT2B7, CYP2C19,	ABCB1, SLCO1A2, SLCO1B1, ABCC2, ABCB11, SLCO2B1, SLCO1B3,	ALB,
DB00261	Anagrelide	Anticoagulants and antiplatelets	PDE3A,	CYP1A2,
DB00264	Metoprolol	Antihypertensive Agents	ADRB1, ADRB2,	CYP2D6, CYP3A4,	SLC22A2,	ALB,
DB00266	Dicoumarol	Anticoagulants and antiplatelets	VKORC1, NQO1, CRYZ,	CYP2C9, Cyp2c6, Cyp2c11,		ALB,
DB00270	Isradipine	Antihypertensive Agents	CACNA1C, CACNA2D1, CACNB2, CACNA1H, CACNA2D2, CACNA1D, CACNA1S,	CYP3A4,	ABCB11,
DB00275	Olmesartan	Antihypertensive Agents	AGTR1,		ABCC2, SLCO1B3, SLCO1B1, ABCB11,
DB00278	Argatroban	Anticoagulants and antiplatelets	F2,	CYP3A4, CYP3A5,		ALB, ORM1,
DB00280	Disopyramide	Antiarrhythmic agents	SCN5A, CHRM1, CHRM2, CHRM3, KCND2, KCND3, KCNH2, ORM2,	CYP3A4, CYP1A2,	SLC22A1, SLC22A2,	ORM1,
DB00308	Ibutilide	Antiarrhythmic agents	CACNA1C, CACNB1, KCNH2, CACNA2D1, CACNG1, KCNK1, KCNK6, KCNH6, KCNH7, KCNJ11,
DB00310	Chlorthalidone	Antihypertensive Agents	SLC12A1, CA1,			ALB,
DB00325	Nitroprusside	Antihypertensive Agents	NPR1,	CYP1A1,
DB00335	Atenolol	Antihypertensive Agents	ADRB1, ADRB2,	CYP2D6,	ABCB11,	ALB,
DB00338	Omeprazole	Proton Pump Inhibitors	ATP4A, AHR,	CYP1A1, CYP1A2, CYP1B1, CYP2C8, CYP2C9, CYP2C18, CYP2D6, CYP3A4, CYP2C19,	ABCG2, ABCC3, ABCB1,
DB00343	Diltiazem	Antihypertensive Agents	CACNG1, CACNA1C,	CYP3A4, CYP3A5, CYP3A7, CYP2C19, CYP2D6, CYP2C8,	ABCB1,	ALB, ORM1,
DB00374	Treprostinil	Antihypertensive Agents	PTGIR, PPARD, P2RY12,	CYP2C9,
DB00375	Colestipol	Lipid Modifying Agents	,
DB00379	Mexiletine	Antiarrhythmic agents	SCN5A, AHR,	CYP1A2, CYP2D6, CYP2B6, CYP2E1, CYP3A4,
DB00381	Amlodipine	Antihypertensive Agents	CACNA1C, CACNA1B, CACNB1, CACNA2D3, CA1, SMPD1, CACNA1I, CACNA1B,	CYP3A4, CYP1A1, CYP2B6, CYP3A5, CYP2C8, CYP2D6,	ABCB1,
DB00390	Digoxin	Antiarrhythmic agents	ATP1A1,	CYP11A1,	ABCB1, SLCO4C1, ABCB11, SLCO1A2, SLC51A, SLC51B, SLCO1B1,
DB00393	Nimodipine	Antihypertensive Agents	CACNA1C, CACNA1D, CACNA1F, CACNA1S, CACNB1, CACNB2, CACNB3, CACNB4, NR3C2, AHR,	CYP3A4,
DB00401	Nisoldipine	Antihypertensive Agents	CACNA1C, CACNA2D1, CACNB2, CACNA1D, CACNA1S,	CYP3A4, CYP3A5, CYP3A7,	ABCB1,
DB00407	Ardeparin	Anticoagulants and antiplatelets	SERPINC1, SERPIND1,
DB00421	Spironolactone	Antihypertensive Agents	NR3C2, AR, PGR, NR3C1, CYP11B2, CYP17A1, SRD5A1, SHBG, CACNG1, NR1I2,	CYP2C8, CYP11B1,	ABCC2, ABCB1, SLCO1A2, ABCB11,	ALB, ORM1,
DB00436	Bendroflumethiazide	Antihypertensive Agents	SLC12A3, KCNMA1, CA1, CA2, CA4,	TPMT,
DB00439	Cerivastatin	Lipid Modifying Agents	HMGCR,	CYP3A4, CYP3A5, CYP3A7, CYP2C8, CYP2D6, CYP2C9, CYP2B6, UGT1A1,	ABCB1, ABCC2, ABCG2, SLCO1B1, ABCB11,
DB00448	Lansoprazole	Proton Pump Inhibitors	ATP4A, MAPT,	CYP1A1, CYP1B1, CYP2C8, CYP2C9, CYP2C18, CYP2D6, CYP3A4, CYP2C19,	ABCG2, ABCB1, SLC22A8, SLC22A1, SLC22A2, SLC22A3,
DB00457	Prazosin	Antihypertensive Agents	ADRA1A, ADRA1B, ADRA1D, KCNH2, ADRA2A, ADRA2B, ADRA1A,		SLC22A1, SLC22A3, ABCB1, ABCG2,	ORM1,
DB00489	Sotalol	Antiarrhythmic agents	KCNH2, ADRB1, ADRB2,	CYP2D6,
DB00492	Fosinopril	Antihypertensive Agents	ACE,		SLC15A1, SLC15A2,
DB00498	Phenindione	Anticoagulants and antiplatelets	VKORC1,
DB00509	Dextrothyroxine	Lipid Modifying Agents	THRA, THRB, TPO,		SLCO1B1, SLCO1C1, SLCO4A1, SLCO4C1, SLC7A5,
DB00511	Acetyldigitoxin	Antiarrhythmic agents	ATP1A1,
DB00519	Trandolapril	Antihypertensive Agents	ACE,	CES1,	SLC15A1, SLC15A2,
DB00524	Metolazone	Antihypertensive Agents	SLC12A3,
DB00528	Lercanidipine	Antihypertensive Agents	CACNG1,	CYP3A7, CYP3A4, CYP3A5, CYP2D6,
DB00542	Benazepril	Antihypertensive Agents	ACE,	MTHFR,	SLC15A1, SLC15A2,
DB00559	Bosentan	Antihypertensive Agents	EDNRA, EDNRB,	CYP3A4, CYP2C9,	ABCB11,
DB00569	Fondaparinux	Anticoagulants and antiplatelets	SERPINC1, F10,
DB00571	Propranolol	Antihypertensive Agents	ADRB1, ADRB2, ADRB3, HTR1A, HTR1B,	CYP3A5, CYP2D6, CYP3A7, CYP1A2, CYP2C19, CYP3A4, CYP1A1, MAOA,	SLC22A2, ABCB1,	ORM1, ALB,
DB00574	Fenfluramine	Antiobesity Preparations, Excl. Diet Products	SLC6A4, HTR1D, HTR2C, SIGMAR1, HTR2A, HTR2B, HTR1A,	CYP2D6, CYP1A2, CYP2B6, CYP2C9, CYP2C19, CYP3A4, CYP3A5,	SLC6A4,
DB00575	Clonidine	Antihypertensive Agents	ADRA2A, ADRA2B, ADRA2C, ADRA1A, ADRA1B, ADRA1D,	CYP2D6, CYP1A2, CYP3A4, CYP1A1, CYP3A5,	SLC22A3, SLC22A5, SLC22A4,	ALB,
DB00579	Mazindol	Antiobesity Preparations, Excl. Diet Products	SLC6A2, SLC6A3, SLC6A4, SLC18A2,
DB00584	Enalapril	Antihypertensive Agents	ACE,		ABCB1, SLC15A1, SLC22A6, SLC22A8, SLC22A7, SLCO1A2,	ALB,
DB00590	Doxazosin	Antihypertensive Agents	ADRA1A, ADRA1D, KCNH2, ADRA1B,	CYP2C19, CYP2D6, CYP3A4, CYP2C9,	ABCB1, SLC22A1,
DB00594	Amiloride	Antihypertensive	SCNN1A, SCNN1B, SCNN1G, SCNN1D, AOC1, ASIC2, ASIC1, SLC9A1, PLAU,	AOC1, AOC1,	SLC22A2, SLC22A4,
DB00598	Labetalol	Antihypertensive Agents	ADRB1, ADRB2, ADRA1A,	CYP2D6, CYP2C19, UGT1A1, UGT2B7, UGT1A9,	ABCB5,	ALB, ORM1,
DB00606	Cyclothiazide	Antihypertensive Agents	FXYD2, CA1, CA2, SFRP4, CA1,		SLC22A6,
DB00612	Bisoprolol	Antihypertensive Agents	ADRB1, ADRB2,	CYP3A4,	ABCB1,
DB00622	Nicardipine	Antihypertensive Agents	CACNA1C, CACNB2, CACNA2D1, CACNA1D, PDE1A, PDE1B, ADRA1A, ADRA1B, ADRA1D, CHRM1, CHRM2, CHRM3, CHRM4, CHRM5, CALM1,	CYP3A4, CYP2D6, CYP2C19, CYP2C8, CYP2B6, CYP2E1, CYP3A5, CYP2C9,	ABCB1, SLCO1B1, ABCB11,
DB00627	Niacin	Lipid Modifying Agents	HCAR3, HCAR2, QPRT, NNMT,	CYP2D6, CYP3A4, CYP2E1,	SLC22A5, SLCO2B1, SLC16A1, SLC5A8, SLC16A3,	SERPINA7,
DB00629	Guanabenz	Antihypertensive Agents	ADRA2A, ADRA2B,	CYP1A2,
DB00636	Clofibrate	Lipid Modifying Agents	PPARA,	CYP2E1, GSTA2, CYP3A4, CYP1A1, CYP4A11,		SERPINA7,
DB00640	Adenosine	Antiarrhythmic agents	ADORA2A, ADORA2B, ADORA3, ADORA1,	ADA, ADK,	SLC28A3,
DB00641	Simvastatin	Lipid Modifying Agents	HMGCR, ITGAL, HDAC2,	CYP3A4, CYP3A5, CYP2C8, CYP2C9, CYP2D6, CYP2B6, UGT1A1, UGT1A3, UGT2B7, CYP2C19,	ABCB1, SLCO1A2, SLCO1B1, ABCC2, ABCB11, SLCO2B1, SLCO1B3,
DB00657	Mecamylamine	Antihypertensive Agents	CHRNA2, CHRNA7, CHRNA4, CHRNB2,
DB00661	Verapamil	Antiarrhythmic agents	CACNA1C, CACNA1B, CACNA1A, KCNJ11, CACNA1G, CACNA1H, KCNH2, SLC6A4, ADRA1A, ADRA1B, ADRA1D,	CYP3A4, CYP2C8, CYP2C9, CYP3A5, CYP2C18, CYP2B6, CYP2C19, CYP1A2, CYP2E1, CYP2D6,	ABCB1, SLC22A1, SLC22A4, SLC22A5, ABCC3, SLCO1B1, SLCO1A2, ABCC1, ABCC4, ABCC10, SLC47A1, SLC47A2,	ALB, ORM1,
DB00678	Losartan	Antihypertensive Agents	AGTR1,	CYP2C9, CYP3A4, CYP2C19, UGT1A1, UGT1A3, UGT1A10, UGT2B7, UGT2B17, CYP2C8,	ABCB1, SLC22A6, SLC22A12, SLC2A9, ABCB11,	ALB,
DB00680	Moricizine	Antiarrhythmic agents	SCN5A,
DB00682	Warfarin	Anticoagulants and antiplatelets	VKORC1, NR1I2,	CYP2C9, CYP1A2, CYP2C19, CYP3A4, CYP2C8, CYP2C18,		ALB, ORM1,
DB00691	Moexipril	Antihypertensive Agents	ACE,		SLC15A1, SLC15A2,
DB00692	Phentolamine	Antihypertensive Agents	ADRA2A, ADRA1A, ADRA1B, ADRA1D,
DB00695	Furosemide	Antihypertensive Agents	SLC12A1, CA2, GPR35,	PGD, UGT1A1,	SLC22A6, SLC22A5, SLC22A8, ABCC2, SLCO2A1, SLC22A11,	ALB, SERPINA7,
DB00700	Eplerenone	Antihypertensive Agents	NR3C2,	CYP3A4, CYP3A5, CYP11B2,
DB00704	Naltrexone	Antiobesity Preparations, Excl. Diet Products	OPRD1, OPRM1, OPRK1, SIGMAR1,	UGT1A1,
DB00722	Lisinopril	Antihypertensive Agents	ACE, REN,		SLC15A1, SLC15A2,
DB00727	Nitroglycerin	Antihypertensive Agents	NPR1,	ALDH2,
DB00736	Esomeprazole	Proton Pump Inhibitors	ATP4A, DDAH1,	CYP2C19, CYP3A4,	ABCB1, SLC22A8,
DB00758	Clopidogrel	Anticoagulants and antiplatelets	P2RY12,	CYP3A4, CYP2B6, CYP3A5, CYP2C19, CYP2C9, CYP1A2, CYP2C8, CES1,	ABCB1, SLC22A1, SLC22A2,
DB00765	Metyrosine	Antihypertensive Agents	TH,
DB00774	Hydroflumethiazide	Antihypertensive Agents	CA7, CA9, SLC12A1, ATP1A1, KCNMA1, CA1, CA2, CA4, CA12,		SLC22A6, SLC22A8,	ALB,
DB00775	Tirofiban	Anticoagulants and antiplatelets	ITGA2B, ITGB3,
DB00785	Cryptenamine	Antihypertensive Agents	CHRM2, ADRB1,
DB00790	Perindopril	Antihypertensive Agents	ACE, SFRP4,	BCHE,	SLC15A1, SLC15A2,
DB00796	Candesartan cilexetil	Antihypertensive Agents	AGTR1,	CYP2C9, CYP2C8, UGT1A3, PTGS1,	ABCB1,
DB00797	Tolazoline	Antihypertensive Agents	ADRA1A, ADRA2A, HRH1, HRH2, ADRA2C, ADRA2B,
DB00800	Fenoldopam	Antihypertensive Agents	DRD5, DRD1, ADRA2B, ADRA2C, ADRA2A, ADRA1B, ADRA1D, ADRA1A,
DB00806	Pentoxifylline	Anticoagulants and antiplatelets	ADORA1, ADORA2A, , NT5E,	CYP1A2,
DB00808	Indapamide	Antihypertensive Agents	SLC12A3,	CYP3A4, EPHX1,		ORM1, ALB, ,
DB00820	Tadalafil	Antihypertensive Agents	PDE5A, PDE11A,	CYP3A4, CYP3A5,
DB00876	Eprosartan	Antihypertensive Agents	AGTR1,		ABCC2,
DB00880	Chlorothiazide	Antihypertensive Agents	SLC12A3, CA1, CA2,		SLC22A6,
DB00881	Quinapril	Antihypertensive Agents	ACE,	CES1,	SLC15A1, SLC15A2, SLC22A8,	ALB,
DB00883	Isosorbide dinitrate	Antihypertensive	NPR1,	CYP2E1,
DB00908	Quinidine	Antiarrhythmic agents	SCN5A, KCNK1, KCNK6, KCNH2, ADRA1A, ADRA1B, ADRA1D,	CYP3A4, CYP3A7, CYP2D6, CYP1A2, CYP2E1, CYP1A1, CYP2B6, CYP2C9, CYP2C8,	SLC22A2, SLC22A1, SLC22A5, ABCB1, SLCO1A2, SLC22A8, ABCC2, SLC22A4, SLCO1B1, ABCB11,	ORM1, ALB,
DB00922	Levosimendan	Antiarrhythmic agents	TNNC1, KCNJ11, KCNJ8, PDE3A,
DB00925	Phenoxybenzamine	Antihypertensive Agents	ADRA1A, ADRA2A, ADRA2C, ADRA2B, CALM1, ADRB2, ADRA1B, ADRA1D,		SLC22A2, SLC22A1, SLC22A3,
DB00930	Colesevelam	Lipid Modifying Agents	,
DB00937	Diethylpropion	Antiobesity Preparations, Excl. Diet Products	SLC6A2, SLC6A3,
DB00945	Acetylsalicylic acid	Anticoagulants and antiplatelets	PTGS1, PTGS2, AKR1C1, PRKAA1, EDNRA, TP53, HSPA5, RPS6KA3, NFKBIA, TNFAIP6, CASP1, CASP3, IKBKB, MAPK1, CCND1, MYC, PCNA, ,	CYP2C19, CYP2C9, UGT1A6, NAT2,	SLC22A6, ABCB1, SLC22A8,
DB00946	Phenprocoumon	Anticoagulants and antiplatelets	VKORC1,	CYP2C8, CYP2C9, CYP3A4,		ALB, ORM1,
DB00960	Pindolol	Antihypertensive Agents	ADRB1, ADRB2, HTR1A, HTR1B, ADRB3,	CYP2D6,
DB00966	Telmisartan	Antihypertensive Agents	AGTR1, PPARG,	CYP2C19, UGT1A3,	ABCB1, ABCC2, ABCG2, ABCB11,
DB00968	Methyldopa	Antihypertensive Agents	ADRA2A, DDC,	COMT,	SLC15A1,
DB00973	Ezetimibe	Lipid Modifying Agents	NPC1L1, SOAT1, ANPEP,	UGT1A1, UGT1A3, UGT2B15, UGT2B7, CYP3A4, CYP2C8,	ABCB1, ABCC2, ABCC3, SLCO1B1, ABCG2, ABCB11,
DB00974	Edetic acid	Anticoagulants and antiplatelets	, , ,	ADA, PON3, CYP19A1,
DB00975	Dipyridamole	Anticoagulants and antiplatelets	PDE10A, ADA, PDE5A, PDE4A, RCAN1, ORM1,		ABCC4, ABCC5, ABCB1, SLCO1B1, SLCO1B3, SLCO2B1, ABCB11,
DB00999	Hydrochlorothiazide	Antihypertensive Agents	SLC12A3, KCNMA1,		SLC22A6, SLC22A8, SLC22A11, ABCC4,	ALB,
DB01018	Guanfacine	Antihypertensive Agents	ADRA2A, ADRA2B,	CYP3A4, CYP2C19,	SLC47A1, SLC22A1, SLC22A2,
DB01021	Trichlormethiazide	Antihypertensive Agents	SLC12A3, ATP1A1, CA1, CA2, CA4,	TPMT,
DB01023	Felodipine	Antihypertensive Agents	CACNA1C, CACNA2D1, CACNB2, CACNA1D, CACNA1S, CACNA1H, CACNA2D2, CALM1, PDE1B, PDE1A, NR3C2, TNNC2, TNNC1,	CYP3A4, CYP3A5, CYP3A7, CYP2C8, CYP2C9, CYP2D6,	ABCB1, ABCB11,
DB01029	Irbesartan	Antihypertensive Agents	AGTR1, JUN,	CYP2C8, CYP2C9, UGT1A3, PTGS1, CYP3A4,		ALB, ORM1,
DB01035	Procainamide	Antiarrhythmic agents	SCN5A, DNMT1, KCNH2,	CYP2D6, BCHE,	SLC22A2, SLC22A1, SLC22A3, SLC22A5, SLC22A4, SLC47A1, SLC47A2,
DB01039	Fenofibrate	Lipid Modifying Agents	PPARA, MMP25, NR1I2,	UGT1A9, CES1, CBR1, CYP2C8, CYP2C19, CYP2A6, AKR1C1, AKR1C2, AKR1C3, AKR1B1, CYP2C9,	ABCB11,	ALB,
DB01054	Nitrendipine	Antihypertensive Agents	CACNA1C, CACNA2D1, CACNB2, CACNA1D, CACNA1S, CACNA2D2, CACNA1H,	CYP3A4, CYP3A5, CYP3A7,	ABCB1, ABCB11,
DB01056	Tocainide	Antiarrhythmic agents	SCN5A,	CYP1A2,		ALB,
DB01074	Perhexiline	Antiarrhythmic agents	CPT1A, CPT2, KCNH2,	CYP2D6, CYP2B6, CYP3A4,
DB01076	Atorvastatin	Lipid Modifying Agents	HMGCR, DPP4, AHR, HDAC2, NR1I3,	CYP3A4, CYP3A5, CYP3A7, CYP2C8, CYP2D6, CYP2C9, CYP2C19, CYP2B6, UGT1A1, UGT1A3,	ABCB1, SLCO1A2, SLCO1B1, ABCC4, ABCC5, ABCC1, SLCO2B1, SLCO1B3, ABCC2, ABCB11,	ALB,
DB01078	Deslanoside	Antiarrhythmic agents	ATP1A1,
DB01083	Orlistat	Antiobesity Preparations, Excl. Diet Products	PNLIP, LIPF, FASN,	CYP3A4, PLA2G4A,
DB01088	Iloprost	Anticoagulants and antiplatelets	PTGIR, PTGER1, PDE4A, PDE4B, PDE4C, PDE4D, PLAT, PTGDR2,		SLCO2B1, SLCO2A1, SLCO3A1,
DB01089	Deserpidine	Antihypertensive Agents	SLC18A2,
DB01090	Pentolinium	Antihypertensive Agents	CHRNA10, CHRNA3, CHRNB4,
DB01095	Fluvastatin	Lipid Modifying Agents	HMGCR, HDAC2,	CYP1A1, CYP3A4, CYP3A5, CYP2C8, CYP2C9, CYP2C19, CYP2D6, UGT1A1, UGT1A3, UGT2B7, CYP2B6,	SLCO1B1, SLCO1B3, SLCO2B1, SLC15A1, ABCC2,
DB01098	Rosuvastatin	Lipid Modifying Agents	HMGCR, ITGAL,	CYP2C9,	ABCC4, SLCO1A2, SLCO1B1, SLCO1B3, SLCO2B1, SLC7A11, ABCB11, ABCG2, ABCC2, SLC22A8, SLC10A1,	ALB,
DB01105	Sibutramine	Antiobesity Preparations, Excl. Diet Products	SLC6A2, SLC6A4, SLC6A3,	CYP3A4,
DB01109	Heparin	Anticoagulants and antiplatelets	SERPINC1, F10, SELP, FGFR4, FGF4, FGF19, FGFR1, FGF1, FGFR2, FGF2, PF4, HGF,	HPSE,		SERPINA7,
DB01115	Nifedipine	Antihypertensive Agents	CACNA1C, NR1I2, CALM1, CACNA1D, CACNA1S, CACNB2, KCND3, CACNA1G,	CYP3A4, CYP2D6, CYP1A2, CYP2A6, CYP2C8, CYP1A1, CYP2B6, CYP2E1, CYP2C9, CYP3A5,	ABCC3, ABCB1, ABCC2, SLCO1B1, ABCB11,	ALB, ORM1,
DB01116	Trimethaphan	Antihypertensive Agents	CHRNA10,	BCHE,
DB01118	Amiodarone	Antiarrhythmic agents	KCNH2, ADRB1, CACNA1I, CACNA1C, THRA, PPARG, PPARA, PPARGC1B,	CYP3A4, CYP2C8, CYP2D6, CYP2C9, CYP1A2, CYP2C19, CYP1A1, CYP2A6, CYP2J2,	ABCB1, ABCB11, SLC22A2,	ALB,
DB01119	Diazoxide	Antihypertensive Agents	KCNJ11, CA1, CA2, ATP1A1, KCNMA1,	GLUL,
DB01129	Rabeprazole	Proton Pump Inhibitors	ATP4A,	CYP3A4, CYP2C19, CYP1A1, CYP1A2, CYP2C9, CYP2D6, CYP2C8,	ABCG2,
DB01136	Carvedilol	Antihypertensive Agents	ADRB1, ADRA1A, NDUFC2, ADRB2, VEGFA, NPPB, GJA1, KCNH2, VCAM1, ADRA1D, ADRA1B, ADRA2C, ADRA2B, ADRA2A, SELE, HIF1A, KCNJ4, KCNJ2, ADRA1A,	XDH, CYP2C9, CYP2D6, CYP1A2, CYP3A4, CYP1A1, CYP2E1, UGT1A1, UGT2B4, UGT2B7,	ABCB1,	ALB,
DB01138	Sulfinpyrazone	Anticoagulants and antiplatelets	ABCC2, ABCC1, SLC22A12, NR1I2,	CYP2C9, CYP3A4, CYP2B6, CYP2C8,	ABCC3, ABCC4, ABCC5, ABCC6, ABCC1, ABCC2, ABCB11,	FABP2,
DB01156	Bupropion	Antiobesity Preparations, Excl. Diet Products	SLC6A3, SLC6A2, CHRNA3, HTR3A,	CYP2B6, CYP2D6, CYP2C9, CYP2E1,	SLC22A2,	ORM1,
DB01158	Bretylium	Antiarrhythmic agents	ATP1A1,
DB01162	Terazosin	Antihypertensive Agents	ADRA1A, ADRA1B, ADRA1D, KCNH2, KCNH6, KCNH7, TGFB1,		ABCB1,
DB01166	Cilostazol	Anticoagulants and antiplatelets	PDE3A,	CYP3A5, CYP3A7, CYP2C19, CYP3A4, CYP1A2, CYP2D6,
DB01170	Guanethidine	Antihypertensive Agents	SLC6A2,
DB01180	Rescinnamine	Antihypertensive Agents	ACE,
DB01182	Propafenone	Antiarrhythmic agents	SCN5A, KCNH2, ADRB1, ADRB2,	CYP2D6, CYP3A4, CYP1A2,	ABCB1,
DB01191	Dexfenfluramine	Antiobesity Preparations, Excl. Diet Products	SLC6A4, HTR2C,	CYP2D6, CYP1A2, CYP2E1,
DB01193	Acebutolol	Antihypertensive Agents	ADRB1, ADRB2,	CYP2D6,	ABCB1,
DB01195	Flecainide	Antiarrhythmic agents	SCN5A, SCN4A, KCNH2, RYR2,	CYP2D6, CYP1A2, CYP2C9,	ABCB1, SLC47A1,	ORM1, ALB,
DB01197	Captopril	Antihypertensive Agents	ACE, MMP2, MMP9, LTA4H, BDKRB1,		ABCB1, SLC15A1, SLC22A6,	ALB,
DB01203	Nadolol	Antihypertensive Agents	ADRB1, ADRB2,		ABCB1, POU2F1, POU2F2, SLC47A1, SLC47A2,	ORM1,
DB01225	Enoxaparin	Anticoagulants and antiplatelets	SERPINC1, F10,	MPO,
DB01228	Encainide	Antiarrhythmic agents	SCN5A,	CYP2D6,
DB01240	Epoprostenol	Antihypertensive Agents	P2RY12, PTGIR, PTGIS,
DB01241	Gemfibrozil	Lipid Modifying Agents	PPARA, SLCO1B1, SLC22A8, SLCO2B1, SLCO1B3,	CYP2C8, CYP2C19, CYP2C9, CYP1A2, CYP3A4, UGT2B7, UGT1A1, UGT1A3, UGT1A9, UGT2B4, UGT2B17,		ALB,
DB01275	Hydralazine	Antihypertensive Agents	AOC3, P4HA1, HIF1A,	CYP3A4,		ALB,
DB01297	Practolol	Antiarrhythmic agents	ADRB1,	CYP2D6,
DB01324	Polythiazide	Antihypertensive Agents	SLC12A3,		SLC22A6, SLC22A8,	ALB,
DB01340	Cilazapril	Antihypertensive Agents	ACE,		ABCB1, SLC15A1, SLC15A2,
DB01348	Spirapril	Antihypertensive Agents	ACE,		SLC15A1, SLC15A2,
DB01359	Penbutolol	Antihypertensive Agents	ADRB1, ADRB2, HTR1A, HTR1B,	CYP2D6,		ORM1,
DB01364	Ephedrine	Antiobesity Preparations, Excl. Diet Products	SLC6A2, ADRA1A, ADRB1, ADRB2,	BCHE, ACHE,	SLC18A2,	ALB,
DB01393	Bezafibrate	Lipid Modifying Agents	PPARA, PPARD, PPARG, NR1I2, RXRA, RXRB, RXRG,	CYP1A1, CYP2C8, CYP3A4,	SLCO1B1,
DB01396	Digitoxin	Antiarrhythmic agents	ATP1A1,	CYP3A4, CYP11A1,	SLCO1A2, SLCO4C1, ABCB1,	ALB,
DB01418	Acenocoumarol	Anticoagulants and antiplatelets	VKORC1,	CYP2C9, CYP1A2, CYP2C19, CYP3A4,	ABCB1,	ALB, ORM1,
DB01426	Ajmaline	Antiarrhythmic agents	SCN5A,			ORM1,
DB01432	Cholestyramine	Lipid Modifying Agents	,
DB01580	Oxprenolol	Antiarrhythmic agents	ADRB1, ADRB2, ADRB3,	CYP2D6,	SLC22A2,
DB01599	Probucol	Lipid Modifying Agents	ABCA1, CES1,
DB01626	Pargyline	Antihypertensive Agents	MAOB, MAOA,
DB04838	Cyclandelate	Antiarrhythmic agents	CACNA2D1, CES1,	CYP3A4,
DB04840	Debrisoquine	Antihypertensive Agents	SLC6A2,	CYP2D6, CYP1A1,	ABCB1,
DB04846	Celiprolol	Antihypertensive Agents	ADRB1, ADRB2, ADRB3, ADRA2A, ADRA2B, ADRA2C,	CYP2D6,
DB04855	Dronedarone	Antiarrhythmic agents	ADRA1A, ADRA1B, ADRA1D, ADRA2A, ADRA2B, ADRA2C, ADRB1, KCNH2, CACNA1C, CACNA1D, CACNA1F, CACNA1S, CACNB1, CACNB2, CACNB3, CACNB4, KCNK2, SCN5A, KCNJ3, KCNQ1, KCNJ12, SLC8A1, KCND3, THRA,	CYP3A4, CYP2D6, CYP3A5, CYP2J2,	ABCB1, SLC22A2, SLC22A1, SLCO1B1, SLCO1B3, SLC22A8,	ALB,
DB04861	Nebivolol	Antihypertensive Agents	ADRB1, ADRB2, ADRB3,	CYP2D6, CYP3A4, CYP2C19,		ALB,
DB04871	Lorcaserin	Antiobesity Preparations, Excl. Diet Products	HTR2C,	CYP1A2, CYP2A6, CYP2B6, CYP2C19, CYP2D6, CYP3A4, FMO1, CYP1A1,
DB04898	Ximelagatran	Anticoagulants and antiplatelets	F2,	CYP2C9,
DB04920	Clevidipine	Antihypertensive Agents	CACNA1F, CACNA1S, CACNA1D, CACNA1C,	CYP2C9, CYP2D6, CYP2E1, CYP2C19, CYP3A4, BCHE,
DB04932	Defibrotide	Anticoagulants and antiplatelets	ADORA1, ADORA2A, ADORA2B,
DB04948	Lofexidine	Antihypertensive Agents	ADRA2A, ADRA1A, HTR1A, HTR7, HTR2C, HTR1D,	CYP2D6, CYP1A2, CYP2C19,	ABCB5, SLC47A1,
DB05099	Ancrod	Anticoagulants and antiplatelets	FGA,
DB05351	Dexlansoprazole	Proton Pump Inhibitors	ATP4A, ATP4B, DDAH1,	CYP2C19, CYP3A4,
DB05528	Mipomersen	Lipid Modifying Agents	,
DB06152	Nylidrin	Antiarrhythmic agents	CACNA1I, IFNAR2,	COMT, CYP3A4,
DB06155	Rimonabant	Antiobesity Preparations, Excl. Diet Products	CNR1, GPR55,	CYP3A4,
DB06209	Prasugrel	Anticoagulants and antiplatelets	P2RY12,	CES2, CYP3A4, CYP2B6, CYP2C9, CYP2C19,		ALB,
DB06217	Vernakalant	Antiarrhythmic agents	SCN5A, KCNA5, KCND3, KCNH2,	CYP2D6,
DB06228	Rivaroxaban	Anticoagulants and antiplatelets	F10,	CYP3A4, CYP2J2, CYP3A5,	ABCB1, ABCG2,
DB06268	Sitaxentan	Antihypertensive Agents	EDNRA, EDNRB,	CYP2C9, CYP3A4, CYP2C19,
DB06271	Sulodexide	Anticoagulants and antiplatelets	SERPIND1, SERPINC1,
DB06403	Ambrisentan	Antihypertensive Agents	EDNRA, EDNRB,	CYP3A4, CYP2C19, UGT1A9, UGT2B7, UGT1A3, CYP3A5,	ABCB1, SLCO1B1, SLCO1B3,
DB06441	Cangrelor	Anticoagulants and antiplatelets	P2RY12,
DB06605	Apixaban	Anticoagulants and antiplatelets	F10,	CYP3A4, CYP1A2, CYP2C8, CYP2C9, CYP2C19, CYP2J2, CYP3A5,	ABCB1, ABCG2,
DB06695	Dabigatran etexilate	Anticoagulants and antiplatelets	F2,	CES1, CES2, UGT1A9, UGT2B7, UGT2B15, NQO2,	ABCB1,
DB06712	Nilvadipine	Antihypertensive Agents	CACNA1C, CACNA2D1, CACNB2, CACNA1D, CACNA1S, CACNA2D3,	CYP3A4, CYP2A6, CYP2C19, CYP2C8, CYP2E1,
DB06754	Danaparoid	Anticoagulants and antiplatelets	SERPINC1,
DB06762	Pinacidil	Antihypertensive Agents		CYP3A4,
DB06779	Dalteparin	Anticoagulants and antiplatelets	SERPINC1, VEGFA, TFPI, SELP,	HPSE,
DB06822	Tinzaparin	Anticoagulants and antiplatelets	SERPINC1, ITGA4, CXCL12,	ADAMTS4,
DB08813	Nadroparin	Anticoagulants and antiplatelets	SERPINC1, SELP, FOS, MYC,
DB08814	Triflusal	Anticoagulants and antiplatelets	PTGS1, NFKB1, NOS2, PDE10A,			ALB,
DB08816	Ticagrelor	Anticoagulants and antiplatelets	P2RY12,	CYP3A4, CYP2C9,	ABCB1,	ALB,
DB08822	Azilsartan medoxomil	Antihypertensive Agents	AGTR1,
DB08827	Lomitapide	Lipid Modifying Agents	MTTP,	CYP3A4,	ABCB1,
DB08860	Pitavastatin	Lipid Modifying Agents	HMGCR, ITGAL,	UGT2B7, UGT1A3, CYP2C9, CYP2C8,	SLCO1B1, SLCO1B3, SLCO2B1, SLC10A1, ABCG2, ABCB1, ABCC2, ABCB11,	ALB, ORM1,
DB08931	Riociguat	Antihypertensive Agents	GUCY1A2,	CYP1A1, CYP3A4, CYP2C8, CYP2J2,	ABCG2,	ALB, ORM1,
DB08932	Macitentan	Antihypertensive Agents	EDNRA, EDNRB,	CYP3A4, CYP2C19,		ALB,
DB08950	Indoramin	Antihypertensive Agents	ADRA1A,
DB09026	Aliskiren	Antihypertensive Agents	REN,	CYP3A4,	ABCB1,
DB09030	Vorapaxar	Anticoagulants and antiplatelets	F2R,	CYP3A4, CYP2J2,	ABCB1,
DB09064	Ciprofibrate	Lipid Modifying Agents	PPARA,
DB09075	Edoxaban	Anticoagulants and antiplatelets	F10,		ABCB1,
DB09220	Nicorandil	Antiarrhythmic agents	ABCC9,
DB09236	Lacidipine	Antihypertensive Agents	CACNA1C,	CYP3A4,		ALB, ORM1,
DB09237	Levamlodipine	Antihypertensive Agents	CACNA1C, CACNA1D, NOS3, NOS2,	CYP3A4, NOS2, NOS3,	ABCB1, SLC10A2, SLC22A5,	ALB,
DB09238	Manidipine	Antihypertensive Agents	CACNA1C, CACNA1G,	CYP2C9, CYP2D6, CYP1A1, CYP2B6, CYP2C19, CYP3A4,
DB09242	Moxonidine	Antihypertensive Agents	ADRA2A, NISCH,
DB09258	Bemiparin	Anticoagulants and antiplatelets	F10, SERPINC1, SERPIND1,
DB09292	Sacubitril	Antihypertensive Agents	MME,		SLCO1B1, SLCO1B3,
DB09302	Alirocumab	Lipid Modifying Agents	PCSK9,
DB09303	Evolocumab	Lipid Modifying Agents		PCSK9,
DB09477	Enalaprilat	Antihypertensive Agents	ACE, BDKRB1,
DB11095	Desirudin	Anticoagulants and antiplatelets		CPA1,
DB11166	Antithrombin Alfa	Anticoagulants and antiplatelets	F2, F10,
DB11362	Selexipag	Antihypertensive Agents	PTGIR,	CES1, CYP2C8, CYP3A4,	SLCO1B1, SLCO1B3, ABCB1,
DB11598	Antithrombin III human	Anticoagulants and antiplatelets	SERPINC1,
DB11738	Rilmenidine	Antihypertensive Agents	ADRA2A,
DB11936	Bempedoic acid	Lipid Modifying Agents	ACLY,	SLC27A2, UGT2B7, ACSS2, NUAK2,	SLCO1B1, ABCC3, SLCO1B3,
DB12364	Betrixaban	Anticoagulants and antiplatelets	F10,	F2,	ABCB1, KCNH2,
DB12945	Dihydralazine	Antihypertensive Agents		CYP1A2,
DB13136	Fluindione	Anticoagulants and antiplatelets		CYP2C9,
DB13166	Zofenopril	Antihypertensive Agents	ACE,
DB13766	Lidoflazine	Antiarrhythmic agents		CYP3A4,
DB13873	Fenofibric acid	Lipid Modifying Agents	PPARA, MMP25, PPARG, PPARD, NR1I2,
