# Supplementary material for: Landscape of pharmacogenetic variants associated with non-insulin antidiabetic drugs in the Indian population
Source: BMJ Open Diabetes Res Care. 2024 Mar 12;12(2):e003769. doi: 10.1136/bmjdrc-2023-003769 (PMC10936492; doi:10.1136/bmjdrc-2023-003769)
Supplement: Supplementary data [file bmjdrc-2023-003769supp006.xlsx]

## Sheet: Sheet1
Supplemental Table S6a: The list of drug - gene pairs associated with polypharmacy considered for network analysis							Supplemental Table S6b: Calculation of weighted drug score									Table S6c: Calculation of normalized drug and gene scores
Drug	Gene	EdgeType	DrugCategory	Count of unique drug categories associated with the gene			Drug	Count of drug-genefunction associations			Sum of drug-gene-category counts			Weighted Drug Score		Name	Type	DrugCategory	Score [Drug - Weighted score, Gene - Degree]	Normalized Node Score
Abciximab	FCGR2A	target	Anticoagulant/Antiplatelet/Antiarrhythmic	1				target	enzyme	transporter	target	enzyme	transporter			Sacubitril	Drug	Antihypertensive	6	0.461538
Abciximab	FCGR2B	target	Anticoagulant/Antiplatelet/Antiarrhythmic	1			Sacubitril	1	0	2	2	0	8	6		Pravastatin	Drug	Lipid modifying/Antiobesity	4.84615	0.372781
Abciximab	ITGA2B	target	Anticoagulant/Antiplatelet/Antiarrhythmic	1			Pravastatin	2	0	13	2	0	50	4.84615		Lovastatin	Drug	Lipid modifying/Antiobesity	8.98214	0.690934
Abciximab	ITGB3	target	Anticoagulant/Antiplatelet/Antiarrhythmic	1			Lovastatin	3	7	8	3	27	33	8.98214		Cerivastatin	Drug	Lipid modifying/Antiobesity	9.775	0.751923
Abciximab	VTN	target	Anticoagulant/Antiplatelet/Antiarrhythmic	1			Colestipol	0	0	0	0	0	0	0		Dextrothyroxine	Drug	Lipid modifying/Antiobesity	3.33333	0.25641
Acebutolol	ABCB1	transporter	Antihypertensive	5			Cerivastatin	1	8	5	1	35	22	9.775		Niacin	Drug	Lipid modifying/Antiobesity	7.66667	0.589744
Acebutolol	ADRB1	target	Antihypertensive	3			Dextrothyroxine	3	0	5	4	0	10	3.33333		Clofibrate	Drug	Lipid modifying/Antiobesity	9	0.692308
Acebutolol	ADRB2	target	Antihypertensive	3			Niacin	4	3	6	4	13	14	7.66667		Simvastatin	Drug	Lipid modifying/Antiobesity	9.44286	0.726374
Acebutolol	CYP2D6	enzyme	Antihypertensive	5			Clofibrate	1	5	1	3	15	3	9		Ezetimibe	Drug	Lipid modifying/Antiobesity	9.33333	0.717949
Acenocoumarol	ABCB1	transporter	Anticoagulant/Antiplatelet/Antiarrhythmic	5			Simvastatin	3	10	7	3	43	29	9.44286		Fenofibrate	Drug	Lipid modifying/Antiobesity	9.33333	0.717949
Acenocoumarol	ALB	transporter	Anticoagulant/Antiplatelet/Antiarrhythmic	4			Colesevelam	0	0	0	0	0	0	0		Atorvastatin	Drug	Lipid modifying/Antiobesity	9.91818	0.762937
Acenocoumarol	CYP1A2	enzyme	Anticoagulant/Antiplatelet/Antiarrhythmic	5			Ezetimibe	3	6	6	3	23	27	9.33333		Fluvastatin	Drug	Lipid modifying/Antiobesity	9.16364	0.704895
Acenocoumarol	CYP2C19	enzyme	Anticoagulant/Antiplatelet/Antiarrhythmic	5			Fenofibrate	3	11	2	7	33	8	9.33333		Rosuvastatin	Drug	Lipid modifying/Antiobesity	9.66667	0.74359
Acenocoumarol	CYP2C9	enzyme	Anticoagulant/Antiplatelet/Antiarrhythmic	5			Atorvastatin	5	10	11	9	43	42	9.91818		Gemfibrozil	Drug	Lipid modifying/Antiobesity	12	0.923077
Acenocoumarol	CYP3A4	enzyme	Anticoagulant/Antiplatelet/Antiarrhythmic	5			Fluvastatin	2	11	5	2	48	19	9.16364		Bezafibrate	Drug	Lipid modifying/Antiobesity	11.7143	0.901099
Acenocoumarol	ORM1	transporter	Anticoagulant/Antiplatelet/Antiarrhythmic	4			Rosuvastatin	2	1	12	2	5	44	9.66667		Probucol	Drug	Lipid modifying/Antiobesity	2.5	0.192308
Acenocoumarol	VKORC1	target	Anticoagulant/Antiplatelet/Antiarrhythmic	1			Gemfibrozil	5	11	1	20	44	4	12		Lomitapide	Drug	Lipid modifying/Antiobesity	11	0.846154
Acetyldigitoxin	ATP1A1	target	Anticoagulant/Antiplatelet/Antiarrhythmic	2			Bezafibrate	7	3	1	19	15	4	11.7143		Pitavastatin	Drug	Lipid modifying/Antiobesity	9.15	0.703846
Acetylsalicylic acid	ABCB1	transporter	Anticoagulant/Antiplatelet/Antiarrhythmic	5			Cholestyramine	0	0	0	0	0	0	0		Ciprofibrate	Drug	Lipid modifying/Antiobesity	3	0.230769
Acetylsalicylic acid	AKR1C1	target	Anticoagulant/Antiplatelet/Antiarrhythmic	2			Probucol	2	0	0	5	0	0	2.5		Bempedoic acid	Drug	Lipid modifying/Antiobesity	7.08333	0.544872
Acetylsalicylic acid	CASP1	target	Anticoagulant/Antiplatelet/Antiarrhythmic	1			Mipomersen	0	0	0	0	0	0	0		Fenofibric acid	Drug	Lipid modifying/Antiobesity	2.8	0.215385
Acetylsalicylic acid	CASP3	target	Anticoagulant/Antiplatelet/Antiarrhythmic	1			Lomitapide	1	1	1	1	5	5	11		Phentermine	Drug	Lipid modifying/Antiobesity	6.83333	0.525641
Acetylsalicylic acid	CCND1	target	Anticoagulant/Antiplatelet/Antiarrhythmic	1			Pitavastatin	2	4	10	2	17	39	9.15		Fenfluramine	Drug	Lipid modifying/Antiobesity	8.28571	0.637363
Acetylsalicylic acid	CYP2C19	enzyme	Anticoagulant/Antiplatelet/Antiarrhythmic	5			Ciprofibrate	1	0	0	3	0	0	3		Mazindol	Drug	Lipid modifying/Antiobesity	1.75	0.134615
Acetylsalicylic acid	CYP2C9	enzyme	Anticoagulant/Antiplatelet/Antiarrhythmic	5			Alirocumab	1	0	0	1	0	0	1		Naltrexone	Drug	Lipid modifying/Antiobesity	4	0.307692
Acetylsalicylic acid	EDNRA	target	Anticoagulant/Antiplatelet/Antiarrhythmic	2			Evolocumab	0	1	0	0	1	0	1		Diethylpropion	Drug	Lipid modifying/Antiobesity	1.5	0.115385
Acetylsalicylic acid	HSPA5	target	Anticoagulant/Antiplatelet/Antiarrhythmic	1			Bempedoic acid	1	4	3	1	7	13	7.08333		Orlistat	Drug	Lipid modifying/Antiobesity	4.5	0.346154
Acetylsalicylic acid	IKBKB	target	Anticoagulant/Antiplatelet/Antiarrhythmic	1			Fenofibric acid	5	0	0	14	0	0	2.8		Sibutramine	Drug	Lipid modifying/Antiobesity	6.66667	0.512821
Acetylsalicylic acid	MAPK1	target	Anticoagulant/Antiplatelet/Antiarrhythmic	1			Phentermine	6	1	0	11	5	0	6.83333		Bupropion	Drug	Lipid modifying/Antiobesity	10.25	0.788462
Acetylsalicylic acid	MYC	target	Anticoagulant/Antiplatelet/Antiarrhythmic	1			Fenfluramine	7	7	1	11	33	2	8.28571		Dexfenfluramine	Drug	Lipid modifying/Antiobesity	6.33333	0.487179
Acetylsalicylic acid	NAT2	enzyme	Anticoagulant/Antiplatelet/Antiarrhythmic	1			Mazindol	4	0	0	7	0	0	1.75		Ephedrine	Drug	Lipid modifying/Antiobesity	7.75	0.596154
Acetylsalicylic acid	NFKBIA	target	Anticoagulant/Antiplatelet/Antiarrhythmic	1			Naltrexone	4	1	0	4	3	0	4		Lorcaserin	Drug	Lipid modifying/Antiobesity	6.25	0.480769
Acetylsalicylic acid	PCNA	target	Anticoagulant/Antiplatelet/Antiarrhythmic	1			Diethylpropion	2	0	0	3	0	0	1.5		Rimonabant	Drug	Lipid modifying/Antiobesity	6	0.461538
Acetylsalicylic acid	PRKAA1	target	Anticoagulant/Antiplatelet/Antiarrhythmic	1			Orlistat	3	2	0	3	7	0	4.5		Valsartan	Drug	Antihypertensive	10	0.769231
Acetylsalicylic acid	PTGS1	target	Anticoagulant/Antiplatelet/Antiarrhythmic	3			Sibutramine	3	1	0	5	5	0	6.66667		Ramipril	Drug	Antihypertensive	6.5	0.5
Acetylsalicylic acid	PTGS2	target	Anticoagulant/Antiplatelet/Antiarrhythmic	1			Bupropion	4	4	2	6	17	9	10.25		Betaxolol	Drug	Antihypertensive	8	0.615385
Acetylsalicylic acid	RPS6KA3	target	Anticoagulant/Antiplatelet/Antiarrhythmic	1			Dexfenfluramine	2	3	0	4	13	0	6.33333		Reserpine	Drug	Antihypertensive	9.61905	0.739927
Acetylsalicylic acid	SLC22A6	transporter	Anticoagulant/Antiplatelet/Antiarrhythmic	4			Ephedrine	4	2	2	11	4	6	7.75		Torasemide	Drug	Antihypertensive	10	0.769231
Acetylsalicylic acid	SLC22A8	transporter	Anticoagulant/Antiplatelet/Antiarrhythmic	5			Lorcaserin	1	8	0	2	34	0	6.25		Bethanidine	Drug	Antihypertensive	2.33333	0.179487
Acetylsalicylic acid	TNFAIP6	target	Anticoagulant/Antiplatelet/Antiarrhythmic	1			Rimonabant	2	1	0	2	5	0	6		Guanadrel	Drug	Antihypertensive	2	0.153846
Acetylsalicylic acid	TP53	target	Anticoagulant/Antiplatelet/Antiarrhythmic	1			Valsartan	1	1	3	1	5	12	10		Metoprolol	Drug	Antihypertensive	12.5	0.961538
Acetylsalicylic acid	UGT1A6	enzyme	Anticoagulant/Antiplatelet/Antiarrhythmic	2			Ramipril	2	1	2	2	3	5	6.5		Isradipine	Drug	Antihypertensive	10.8571	0.835165
Adenosine	ADA	enzyme	Anticoagulant/Antiplatelet/Antiarrhythmic	1			Betaxolol	2	2	0	6	10	0	8		Olmesartan	Drug	Antihypertensive	5	0.384615
Adenosine	ADK	enzyme	Anticoagulant/Antiplatelet/Antiarrhythmic	1			Reserpine	3	1	7	4	4	30	9.61905		Chlorthalidone	Drug	Antihypertensive	5	0.384615
Adenosine	ADORA1	target	Anticoagulant/Antiplatelet/Antiarrhythmic	1			Torasemide	2	2	2	2	10	8	10		Nitroprusside	Drug	Antihypertensive	6	0.461538
Adenosine	ADORA2A	target	Anticoagulant/Antiplatelet/Antiarrhythmic	1			Bethanidine	3	0	0	7	0	0	2.33333		Atenolol	Drug	Antihypertensive	12	0.923077
Adenosine	ADORA2B	target	Anticoagulant/Antiplatelet/Antiarrhythmic	1			Guanadrel	1	0	0	2	0	0	2		Diltiazem	Drug	Antihypertensive	11	0.846154
Adenosine	ADORA3	target	Anticoagulant/Antiplatelet/Antiarrhythmic	1			Metoprolol	2	2	2	6	10	9	12.5		Treprostinil	Drug	Antihypertensive	7	0.538462
Adenosine	SLC28A3	transporter	Anticoagulant/Antiplatelet/Antiarrhythmic	1			Isradipine	7	1	1	13	5	4	10.8571		Amlodipine	Drug	Antihypertensive	11.2381	0.864469
Ajmaline	ORM1	transporter	Anticoagulant/Antiplatelet/Antiarrhythmic	4			Olmesartan	1	0	4	1	0	16	5		Nimodipine	Drug	Antihypertensive	7.1	0.546154
Ajmaline	SCN5A	target	Anticoagulant/Antiplatelet/Antiarrhythmic	1			Chlorthalidone	2	0	1	2	0	4	5		Nisoldipine	Drug	Antihypertensive	11.3333	0.871795
Alirocumab	PCSK9	target	Lipid modifying/Antiobesity	1			Nitroprusside	1	1	0	1	5	0	6		Spironolactone	Drug	Antihypertensive	8.46667	0.651282
Aliskiren	ABCB1	transporter	Antihypertensive	5			Atenolol	2	1	2	6	5	8	12		Prazosin	Drug	Antihypertensive	6.56667	0.505128
Aliskiren	CYP3A4	enzyme	Antihypertensive	5			Diltiazem	2	6	3	4	28	13	11		Fosinopril	Drug	Antihypertensive	3.5	0.269231
Aliskiren	REN	target	Antihypertensive	1			Treprostinil	3	1	0	6	5	0	7		Trandolapril	Drug	Antihypertensive	6.5	0.5
Alteplase	FGA	target	Anticoagulant/Antiplatelet/Antiarrhythmic	1			Amlodipine	7	6	1	11	28	5	11.2381		Lercanidipine	Drug	Antihypertensive	6.5	0.5
Alteplase	PLAUR	target	Anticoagulant/Antiplatelet/Antiarrhythmic	1			Nimodipine	10	1	0	21	5	0	7.1		Benazepril	Drug	Antihypertensive	4.5	0.346154
Alteplase	PLG	target	Anticoagulant/Antiplatelet/Antiarrhythmic	1			Nisoldipine	5	3	1	10	13	5	11.3333		Bosentan	Drug	Antihypertensive	10.5	0.807692
Alteplase	SERPINE1	target	Anticoagulant/Antiplatelet/Antiarrhythmic	2			Spironolactone	10	2	6	13	6	25	8.46667		Propranolol	Drug	Antihypertensive	11.075	0.851923
Ambrisentan	ABCB1	transporter	Antihypertensive	5			Bendroflumethiazide	5	1	0	5	1	0	2		Clonidine	Drug	Antihypertensive	10.2167	0.785897
Ambrisentan	CYP2C19	enzyme	Antihypertensive	5			Prazosin	6	0	5	13	0	22	6.56667		Enalapril	Drug	Antihypertensive	5	0.384615
Ambrisentan	CYP3A4	enzyme	Antihypertensive	5			Fosinopril	1	0	2	1	0	5	3.5		Doxazosin	Drug	Antihypertensive	11.75	0.903846
Ambrisentan	CYP3A5	enzyme	Antihypertensive	4			Trandolapril	1	1	2	1	3	5	6.5		Labetalol	Drug	Antihypertensive	10.2	0.784615
Ambrisentan	EDNRA	target	Antihypertensive	2			Metolazone	1	0	0	1	0	0	1		Cyclothiazide	Drug	Antihypertensive	5	0.384615
Ambrisentan	EDNRB	target	Antihypertensive	1			Lercanidipine	1	4	0	2	18	0	6.5		Bisoprolol	Drug	Antihypertensive	13	1
Ambrisentan	SLCO1B1	transporter	Antihypertensive	4			Benazepril	1	1	2	1	1	5	4.5		Nicardipine	Drug	Antihypertensive	10.5667	0.812821
Ambrisentan	SLCO1B3	transporter	Antihypertensive	4			Bosentan	2	2	1	3	10	4	10.5		Guanabenz	Drug	Antihypertensive	7	0.538462
Ambrisentan	UGT1A3	enzyme	Antihypertensive	3			Propranolol	5	8	4	11	35	18	11.075		Losartan	Drug	Antihypertensive	8.11111	0.623932
Ambrisentan	UGT1A9	enzyme	Antihypertensive	4			Clonidine	6	5	4	13	24	13	10.2167		Moexipril	Drug	Antihypertensive	3.5	0.269231
Ambrisentan	UGT2B7	enzyme	Antihypertensive	4			Enalapril	1	0	7	1	0	28	5		Phentolamine	Drug	Antihypertensive	2.25	0.173077
Amiloride	AOC1	enzyme	Antihypertensive	1			Doxazosin	4	4	2	9	20	9	11.75		Furosemide	Drug	Antihypertensive	6.25	0.480769
Amiloride	AOC1	target	Antihypertensive	1			Labetalol	3	5	3	9	21	9	10.2		Eplerenone	Drug	Antihypertensive	4.33333	0.333333
Amiloride	ASIC1	target	Antihypertensive	1			Cyclothiazide	4	0	1	4	0	4	5		Lisinopril	Drug	Antihypertensive	3.5	0.269231
Amiloride	ASIC2	target	Antihypertensive	1			Bisoprolol	2	1	1	6	5	5	13		Hydroflumethiazide	Drug	Antihypertensive	5.44444	0.418803
Amiloride	PLAU	target	Antihypertensive	1			Nicardipine	15	8	3	26	36	13	10.5667		Cryptenamine	Drug	Antihypertensive	2.5	0.192308
Amiloride	SCNN1A	target	Antihypertensive	1			Guanabenz	2	1	0	4	5	0	7		Perindopril	Drug	Antihypertensive	6.5	0.5
Amiloride	SCNN1B	target	Antihypertensive	1			Mecamylamine	4	0	0	4	0	0	1		Candesartan cilexetil	Drug	Antihypertensive	10	0.769231
Amiloride	SCNN1D	target	Antihypertensive	1			Losartan	1	9	6	1	34	20	8.11111		Tolazoline	Drug	Antihypertensive	1.83333	0.141026
Amiloride	SCNN1G	target	Antihypertensive	1			Moexipril	1	0	2	1	0	5	3.5		Fenoldopam	Drug	Antihypertensive	1.875	0.144231
Amiloride	SLC22A2	transporter	Antihypertensive	5			Phentolamine	4	0	0	9	0	0	2.25		Indapamide	Drug	Antihypertensive	8	0.615385
Amiloride	SLC22A4	transporter	Antihypertensive	2			Furosemide	3	2	8	3	4	26	6.25		Tadalafil	Drug	Antihypertensive	6	0.461538
Amiloride	SLC9A1	target	Antihypertensive	1			Eplerenone	1	3	0	1	10	0	4.33333		Eprosartan	Drug	Antihypertensive	5	0.384615
Amiodarone	ABCB1	transporter	Anticoagulant/Antiplatelet/Antiarrhythmic	5			Lisinopril	2	0	2	2	0	5	3.5		Chlorothiazide	Drug	Antihypertensive	5	0.384615
Amiodarone	ABCB11	transporter	Anticoagulant/Antiplatelet/Antiarrhythmic	4			Nitroglycerin	1	1	0	1	1	0	2		Quinapril	Drug	Antihypertensive	7.5	0.576923
Amiodarone	ADRB1	target	Anticoagulant/Antiplatelet/Antiarrhythmic	3			Metyrosine	1	0	0	1	0	0	1		Phenoxybenzamine	Drug	Antihypertensive	6.45833	0.496795
Amiodarone	ALB	transporter	Anticoagulant/Antiplatelet/Antiarrhythmic	4			Hydroflumethiazide	9	0	3	10	0	13	5.44444		Pindolol	Drug	Antihypertensive	7.2	0.553846
Amiodarone	CACNA1C	target	Anticoagulant/Antiplatelet/Antiarrhythmic	2			Cryptenamine	2	0	0	5	0	0	2.5		Telmisartan	Drug	Antihypertensive	11	0.846154
Amiodarone	CACNA1I	target	Anticoagulant/Antiplatelet/Antiarrhythmic	2			Perindopril	2	1	2	2	3	5	6.5		Methyldopa	Drug	Antihypertensive	6.5	0.5
Amiodarone	CYP1A1	enzyme	Anticoagulant/Antiplatelet/Antiarrhythmic	5			Candesartan cilexetil	1	4	1	1	16	5	10		Hydrochlorothiazide	Drug	Antihypertensive	4.8	0.369231
Amiodarone	CYP1A2	enzyme	Anticoagulant/Antiplatelet/Antiarrhythmic	5			Tolazoline	6	0	0	11	0	0	1.83333		Guanfacine	Drug	Antihypertensive	11	0.846154
Amiodarone	CYP2A6	enzyme	Anticoagulant/Antiplatelet/Antiarrhythmic	4			Fenoldopam	8	0	0	15	0	0	1.875		Trichlormethiazide	Drug	Antihypertensive	2.2	0.169231
Amiodarone	CYP2C19	enzyme	Anticoagulant/Antiplatelet/Antiarrhythmic	5			Indapamide	1	2	2	1	6	8	8		Felodipine	Drug	Antihypertensive	10.7051	0.823471
Amiodarone	CYP2C8	enzyme	Anticoagulant/Antiplatelet/Antiarrhythmic	5			Tadalafil	2	2	0	3	9	0	6		Irbesartan	Drug	Antihypertensive	9.2	0.707692
Amiodarone	CYP2C9	enzyme	Anticoagulant/Antiplatelet/Antiarrhythmic	5			Eprosartan	1	0	1	1	0	4	5		Nitrendipine	Drug	Antihypertensive	10.6905	0.822344
Amiodarone	CYP2D6	enzyme	Anticoagulant/Antiplatelet/Antiarrhythmic	5			Chlorothiazide	3	0	1	3	0	4	5		Deserpidine	Drug	Antihypertensive	2	0.153846
Amiodarone	CYP2J2	enzyme	Anticoagulant/Antiplatelet/Antiarrhythmic	2			Quinapril	1	1	4	1	3	14	7.5		Pentolinium	Drug	Antihypertensive	1.33333	0.102564
Amiodarone	CYP3A4	enzyme	Anticoagulant/Antiplatelet/Antiarrhythmic	5			Phenoxybenzamine	8	0	3	17	0	13	6.45833		Nifedipine	Drug	Antihypertensive	10.7857	0.82967
Amiodarone	KCNH2	target	Anticoagulant/Antiplatelet/Antiarrhythmic	2			Pindolol	5	1	0	11	5	0	7.2		Trimethaphan	Drug	Antihypertensive	4	0.307692
Amiodarone	PPARA	target	Anticoagulant/Antiplatelet/Antiarrhythmic	3			Telmisartan	2	2	4	5	8	18	11		Diazoxide	Drug	Antihypertensive	2.6	0.2
Amiodarone	PPARG	target	Anticoagulant/Antiplatelet/Antiarrhythmic	4			Methyldopa	2	1	1	3	2	3	6.5		Carvedilol	Drug	Antihypertensive	10.1778	0.782906
Amiodarone	PPARGC1B	target	Anticoagulant/Antiplatelet/Antiarrhythmic	1			Hydrochlorothiazide	2	0	5	2	0	19	4.8		Terazosin	Drug	Antihypertensive	7	0.538462
Amiodarone	SLC22A2	transporter	Anticoagulant/Antiplatelet/Antiarrhythmic	5			Guanfacine	2	2	3	4	10	12	11		Guanethidine	Drug	Antihypertensive	2	0.153846
Amiodarone	THRA	target	Anticoagulant/Antiplatelet/Antiarrhythmic	2			Trichlormethiazide	5	1	0	6	1	0	2.2		Acebutolol	Drug	Antihypertensive	13	1
Amlodipine	ABCB1	transporter	Antihypertensive	5			Felodipine	13	6	2	20	28	9	10.7051		Captopril	Drug	Antihypertensive	5	0.384615
Amlodipine	CA1	target	Antihypertensive	1			Irbesartan	2	5	2	2	21	8	9.2		Nadolol	Drug	Antihypertensive	5.83333	0.448718
Amlodipine	CACNA1B	target	Antihypertensive	2			Nitrendipine	7	3	2	13	13	9	10.6905		Epoprostenol	Drug	Antihypertensive	1.33333	0.102564
Amlodipine	CACNA1C	target	Antihypertensive	2			Deserpidine	1	0	0	2	0	0	2		Hydralazine	Drug	Antihypertensive	10	0.769231
Amlodipine	CACNA1I	target	Antihypertensive	2			Pentolinium	3	0	0	4	0	0	1.33333		Polythiazide	Drug	Antihypertensive	5.33333	0.410256
Amlodipine	CACNA2D3	target	Antihypertensive	1			Nifedipine	8	10	7	16	45	30	10.7857		Cilazapril	Drug	Antihypertensive	4.33333	0.333333
Amlodipine	CACNB1	target	Antihypertensive	2			Trimethaphan	1	1	0	1	3	0	4		Spirapril	Drug	Antihypertensive	3.5	0.269231
Amlodipine	CYP1A1	enzyme	Antihypertensive	5			Diazoxide	5	1	0	8	1	0	2.6		Penbutolol	Drug	Antihypertensive	11.25	0.865385
Amlodipine	CYP2B6	enzyme	Antihypertensive	4			Carvedilol	18	10	2	32	39	9	10.1778		Pargyline	Drug	Antihypertensive	2.5	0.192308
Amlodipine	CYP2C8	enzyme	Antihypertensive	5			Terazosin	7	0	1	14	0	5	7		Debrisoquine	Drug	Antihypertensive	12	0.923077
Amlodipine	CYP2D6	enzyme	Antihypertensive	5			Guanethidine	1	0	0	2	0	0	2		Celiprolol	Drug	Antihypertensive	7.33333	0.564103
Amlodipine	CYP3A4	enzyme	Antihypertensive	5			Rescinnamine	1	0	0	1	0	0	1		Nebivolol	Drug	Antihypertensive	11.6667	0.897436
Amlodipine	CYP3A5	enzyme	Antihypertensive	4			Acebutolol	2	1	1	6	5	5	13		Clevidipine	Drug	Antihypertensive	6.33333	0.487179
Amlodipine	SMPD1	target	Antihypertensive	1			Captopril	5	0	4	5	0	16	5		Lofexidine	Drug	Antihypertensive	9	0.692308
Anagrelide	CYP1A2	enzyme	Anticoagulant/Antiplatelet/Antiarrhythmic	5			Nadolol	2	0	6	6	0	17	5.83333		Sitaxentan	Drug	Antihypertensive	6.5	0.5
Anagrelide	PDE3A	target	Anticoagulant/Antiplatelet/Antiarrhythmic	1			Epoprostenol	3	0	0	4	0	0	1.33333		Ambrisentan	Drug	Antihypertensive	10	0.769231
Ancrod	FGA	target	Anticoagulant/Antiplatelet/Antiarrhythmic	1			Hydralazine	3	1	1	3	5	4	10		Nilvadipine	Drug	Antihypertensive	6.23333	0.479487
Anistreplase	FGA	target	Anticoagulant/Antiplatelet/Antiarrhythmic	1			Polythiazide	1	0	3	1	0	13	5.33333		Pinacidil	Drug	Antihypertensive	5	0.384615
Anistreplase	PLG	target	Anticoagulant/Antiplatelet/Antiarrhythmic	1			Cilazapril	1	0	3	1	0	10	4.33333		Riociguat	Drug	Antihypertensive	9.58333	0.737179
Anistreplase	SERPINE1	target	Anticoagulant/Antiplatelet/Antiarrhythmic	2			Spirapril	1	0	2	1	0	5	3.5		Macitentan	Drug	Antihypertensive	10.5	0.807692
Antithrombin Alfa	F10	target	Anticoagulant/Antiplatelet/Antiarrhythmic	1			Penbutolol	4	1	1	9	5	4	11.25		Indoramin	Drug	Antihypertensive	3	0.230769
Antithrombin Alfa	F2	target	Anticoagulant/Antiplatelet/Antiarrhythmic	1			Pargyline	2	0	0	5	0	0	2.5		Aliskiren	Drug	Antihypertensive	11	0.846154
Antithrombin III human	SERPINC1	target	Anticoagulant/Antiplatelet/Antiarrhythmic	1			Debrisoquine	1	2	1	2	10	5	12		Lacidipine	Drug	Antihypertensive	11	0.846154
Apixaban	ABCB1	transporter	Anticoagulant/Antiplatelet/Antiarrhythmic	5			Celiprolol	6	1	0	14	5	0	7.33333		Levamlodipine	Drug	Antihypertensive	7.66667	0.589744
Apixaban	ABCG2	transporter	Anticoagulant/Antiplatelet/Antiarrhythmic	5			Nebivolol	3	3	1	8	15	4	11.6667		Manidipine	Drug	Antihypertensive	6.83333	0.525641
Apixaban	CYP1A2	enzyme	Anticoagulant/Antiplatelet/Antiarrhythmic	5			Clevidipine	4	6	0	8	26	0	6.33333		Moxonidine	Drug	Antihypertensive	1.5	0.115385
Apixaban	CYP2C19	enzyme	Anticoagulant/Antiplatelet/Antiarrhythmic	5			Lofexidine	6	3	2	12	15	4	9		Selexipag	Drug	Antihypertensive	9.66667	0.74359
Apixaban	CYP2C8	enzyme	Anticoagulant/Antiplatelet/Antiarrhythmic	5			Sitaxentan	2	3	0	3	15	0	6.5		Rilmenidine	Drug	Antihypertensive	2	0.153846
Apixaban	CYP2C9	enzyme	Anticoagulant/Antiplatelet/Antiarrhythmic	5			Ambrisentan	2	6	3	3	25	13	10		Dihydralazine	Drug	Antihypertensive	5	0.384615
Apixaban	CYP2J2	enzyme	Anticoagulant/Antiplatelet/Antiarrhythmic	2			Nilvadipine	6	5	0	11	22	0	6.23333		Iloprost	Drug	Antihypertensive	3.125	0.240385
Apixaban	CYP3A4	enzyme	Anticoagulant/Antiplatelet/Antiarrhythmic	5			Pinacidil	0	1	0	0	5	0	5		Alteplase	Drug	Anticoagulant/Antiplatelet/Antiarrhythmic	1.25	0.0961538
Apixaban	CYP3A5	enzyme	Anticoagulant/Antiplatelet/Antiarrhythmic	4			Azilsartan medoxomil	1	0	0	1	0	0	1		Urokinase	Drug	Anticoagulant/Antiplatelet/Antiarrhythmic	2.125	0.163462
Apixaban	F10	target	Anticoagulant/Antiplatelet/Antiarrhythmic	1			Riociguat	1	4	3	1	17	13	9.58333		Reteplase	Drug	Anticoagulant/Antiplatelet/Antiarrhythmic	1.33333	0.102564
Ardeparin	SERPINC1	target	Anticoagulant/Antiplatelet/Antiarrhythmic	1			Macitentan	2	2	1	3	10	4	10.5		Anistreplase	Drug	Anticoagulant/Antiplatelet/Antiarrhythmic	1.33333	0.102564
Ardeparin	SERPIND1	target	Anticoagulant/Antiplatelet/Antiarrhythmic	1			Indoramin	1	0	0	3	0	0	3		Tenecteplase	Drug	Anticoagulant/Antiplatelet/Antiarrhythmic	1.09091	0.0839161
Argatroban	ALB	transporter	Anticoagulant/Antiplatelet/Antiarrhythmic	4			Aliskiren	1	1	1	1	5	5	11		Drotrecogin alfa	Drug	Anticoagulant/Antiplatelet/Antiarrhythmic	1.1	0.0846154
Argatroban	CYP3A4	enzyme	Anticoagulant/Antiplatelet/Antiarrhythmic	5			Lacidipine	1	1	2	2	5	8	11		Streptokinase	Drug	Anticoagulant/Antiplatelet/Antiarrhythmic	3	0.230769
Argatroban	CYP3A5	enzyme	Anticoagulant/Antiplatelet/Antiarrhythmic	4			Levamlodipine	4	3	4	7	8	13	7.66667		Dicoumarol	Drug	Anticoagulant/Antiplatelet/Antiarrhythmic	7.33333	0.564103
Argatroban	F2	target	Anticoagulant/Antiplatelet/Antiarrhythmic	1			Manidipine	2	6	0	4	29	0	6.83333		Argatroban	Drug	Anticoagulant/Antiplatelet/Antiarrhythmic	9.5	0.730769
Argatroban	ORM1	transporter	Anticoagulant/Antiplatelet/Antiarrhythmic	4			Moxonidine	2	0	0	3	0	0	1.5		Warfarin	Drug	Anticoagulant/Antiplatelet/Antiarrhythmic	10.6667	0.820513
Atenolol	ABCB11	transporter	Antihypertensive	4			Enalaprilat	2	0	0	2	0	0	1		Acetylsalicylic acid	Drug	Anticoagulant/Antiplatelet/Antiarrhythmic	9.15196	0.703997
Atenolol	ADRB1	target	Antihypertensive	3			Selexipag	1	3	3	1	13	13	9.66667		Phenprocoumon	Drug	Anticoagulant/Antiplatelet/Antiarrhythmic	10	0.769231
Atenolol	ADRB2	target	Antihypertensive	3			Rilmenidine	1	0	0	2	0	0	2		Edetic acid	Drug	Anticoagulant/Antiplatelet/Antiarrhythmic	1.66667	0.128205
Atenolol	ALB	transporter	Antihypertensive	4			Dihydralazine	0	1	0	0	5	0	5		Dipyridamole	Drug	Anticoagulant/Antiplatelet/Antiarrhythmic	5.69048	0.437729
Atenolol	CYP2D6	enzyme	Antihypertensive	5			Zofenopril	1	0	0	1	0	0	1		Heparin	Drug	Anticoagulant/Antiplatelet/Antiarrhythmic	5	0.384615
Atorvastatin	ABCB1	transporter	Lipid modifying/Antiobesity	5			Iloprost	8	0	3	9	0	6	3.125		Acenocoumarol	Drug	Anticoagulant/Antiplatelet/Antiarrhythmic	10.3333	0.794872
Atorvastatin	ABCB11	transporter	Lipid modifying/Antiobesity	4			Lepirudin	1	0	0	1	0	0	1		Ximelagatran	Drug	Anticoagulant/Antiplatelet/Antiarrhythmic	6	0.461538
Atorvastatin	ABCC1	transporter	Lipid modifying/Antiobesity	3			Bivalirudin	1	1	0	1	1	0	2		Prasugrel	Drug	Anticoagulant/Antiplatelet/Antiarrhythmic	10	0.769231
Atorvastatin	ABCC2	transporter	Lipid modifying/Antiobesity	4			Alteplase	4	0	0	5	0	0	1.25		Rivaroxaban	Drug	Anticoagulant/Antiplatelet/Antiarrhythmic	9.66667	0.74359
Atorvastatin	ABCC4	transporter	Lipid modifying/Antiobesity	4			Urokinase	8	1	0	9	1	0	2.125		Cangrelor	Drug	Anticoagulant/Antiplatelet/Antiarrhythmic	2	0.153846
Atorvastatin	ABCC5	transporter	Lipid modifying/Antiobesity	2			Reteplase	3	0	0	4	0	0	1.33333		Apixaban	Drug	Anticoagulant/Antiplatelet/Antiarrhythmic	10.4286	0.802198
Atorvastatin	AHR	target	Lipid modifying/Antiobesity	4			Anistreplase	3	0	0	4	0	0	1.33333		Dabigatran etexilate	Drug	Anticoagulant/Antiplatelet/Antiarrhythmic	8.66667	0.666667
Atorvastatin	ALB	transporter	Lipid modifying/Antiobesity	4			Tenecteplase	11	0	0	12	0	0	1.09091		Dalteparin	Drug	Anticoagulant/Antiplatelet/Antiarrhythmic	2.5	0.192308
Atorvastatin	CYP2B6	enzyme	Lipid modifying/Antiobesity	4			Abciximab	5	0	0	5	0	0	1		Triflusal	Drug	Anticoagulant/Antiplatelet/Antiarrhythmic	5.75	0.442308
Atorvastatin	CYP2C19	enzyme	Lipid modifying/Antiobesity	5			Drotrecogin alfa	10	0	0	11	0	0	1.1		Ticagrelor	Drug	Anticoagulant/Antiplatelet/Antiarrhythmic	11.5	0.884615
Atorvastatin	CYP2C8	enzyme	Lipid modifying/Antiobesity	5			Streptokinase	2	1	0	2	2	0	3		Vorapaxar	Drug	Anticoagulant/Antiplatelet/Antiarrhythmic	9.5	0.730769
Atorvastatin	CYP2C9	enzyme	Lipid modifying/Antiobesity	5			Dicoumarol	3	3	1	3	7	4	7.33333		Edoxaban	Drug	Anticoagulant/Antiplatelet/Antiarrhythmic	6	0.461538
Atorvastatin	CYP2D6	enzyme	Lipid modifying/Antiobesity	5			Argatroban	1	2	2	1	9	8	9.5		Betrixaban	Drug	Anticoagulant/Antiplatelet/Antiarrhythmic	5.5	0.423077
Atorvastatin	CYP3A4	enzyme	Lipid modifying/Antiobesity	5			Ardeparin	2	0	0	2	0	0	1		Fluindione	Drug	Anticoagulant/Antiplatelet/Antiarrhythmic	5	0.384615
Atorvastatin	CYP3A5	enzyme	Lipid modifying/Antiobesity	4			Phenindione	1	0	0	1	0	0	1		Ticlopidine	Drug	Anticoagulant/Antiplatelet/Antiarrhythmic	6.125	0.471154
Atorvastatin	CYP3A7	enzyme	Lipid modifying/Antiobesity	4			Fondaparinux	2	0	0	2	0	0	1		Anagrelide	Drug	Anticoagulant/Antiplatelet/Antiarrhythmic	6	0.461538
Atorvastatin	DPP4	target	Lipid modifying/Antiobesity	2			Warfarin	2	6	2	4	28	8	10.6667		Clopidogrel	Drug	Anticoagulant/Antiplatelet/Antiarrhythmic	11.1667	0.858974
Atorvastatin	HDAC2	target	Lipid modifying/Antiobesity	1			Acetylsalicylic acid	17	4	3	21	13	14	9.15196		Pentoxifylline	Drug	Anticoagulant/Antiplatelet/Antiarrhythmic	6	0.461538
Atorvastatin	HMGCR	target	Lipid modifying/Antiobesity	1			Phenprocoumon	1	3	2	1	15	8	10		Sulfinpyrazone	Drug	Anticoagulant/Antiplatelet/Antiarrhythmic	10.75	0.826923
Atorvastatin	NR1I3	target	Lipid modifying/Antiobesity	1			Edetic acid	0	3	0	0	5	0	1.66667		Cilostazol	Drug	Anticoagulant/Antiplatelet/Antiarrhythmic	5.66667	0.435897
Atorvastatin	SLCO1A2	transporter	Lipid modifying/Antiobesity	4			Dipyridamole	6	0	7	11	0	27	5.69048		Esmolol	Drug	Anticoagulant/Antiplatelet/Antiarrhythmic	8	0.615385
Atorvastatin	SLCO1B1	transporter	Lipid modifying/Antiobesity	4			Heparin	12	1	1	12	1	3	5		Dofetilide	Drug	Anticoagulant/Antiplatelet/Antiarrhythmic	11.3333	0.871795
Atorvastatin	SLCO1B3	transporter	Lipid modifying/Antiobesity	4			Enoxaparin	2	1	0	2	1	0	2		Disopyramide	Drug	Anticoagulant/Antiplatelet/Antiarrhythmic	10.9583	0.842949
Atorvastatin	SLCO2B1	transporter	Lipid modifying/Antiobesity	4			Acenocoumarol	1	4	3	1	20	13	10.3333		Ibutilide	Drug	Anticoagulant/Antiplatelet/Antiarrhythmic	1.9	0.146154
Atorvastatin	UGT1A1	enzyme	Lipid modifying/Antiobesity	3			Ximelagatran	1	1	0	1	5	0	6		Mexiletine	Drug	Anticoagulant/Antiplatelet/Antiarrhythmic	6.9	0.530769
Atorvastatin	UGT1A3	enzyme	Lipid modifying/Antiobesity	3			Defibrotide	3	0	0	3	0	0	1		Digoxin	Drug	Anticoagulant/Antiplatelet/Antiarrhythmic	6.14286	0.472527
Azilsartan medoxomil	AGTR1	target	Antihypertensive	1			Ancrod	1	0	0	1	0	0	1		Sotalol	Drug	Anticoagulant/Antiplatelet/Antiarrhythmic	7.66667	0.589744
Bemiparin	F10	target	Anticoagulant/Antiplatelet/Antiarrhythmic	1			Prasugrel	1	5	1	2	20	4	10		Acetyldigitoxin	Drug	Anticoagulant/Antiplatelet/Antiarrhythmic	2	0.153846
Bemiparin	SERPINC1	target	Anticoagulant/Antiplatelet/Antiarrhythmic	1			Rivaroxaban	1	3	2	1	11	10	9.66667		Quinidine	Drug	Anticoagulant/Antiplatelet/Antiarrhythmic	10.2698	0.789988
Bemiparin	SERPIND1	target	Anticoagulant/Antiplatelet/Antiarrhythmic	1			Sulodexide	2	0	0	2	0	0	1		Levosimendan	Drug	Anticoagulant/Antiplatelet/Antiarrhythmic	2	0.153846
Bempedoic acid	ABCC3	transporter	Lipid modifying/Antiobesity	5			Cangrelor	1	0	0	2	0	0	2		Procainamide	Drug	Anticoagulant/Antiplatelet/Antiarrhythmic	8.7619	0.673993
Bempedoic acid	ACLY	target	Lipid modifying/Antiobesity	1			Apixaban	1	7	2	1	31	10	10.4286		Tocainide	Drug	Anticoagulant/Antiplatelet/Antiarrhythmic	10	0.769231
Bempedoic acid	ACSS2	enzyme	Lipid modifying/Antiobesity	1			Dabigatran etexilate	1	6	1	1	16	5	8.66667		Perhexiline	Drug	Anticoagulant/Antiplatelet/Antiarrhythmic	6.33333	0.487179
Bempedoic acid	NUAK2	enzyme	Lipid modifying/Antiobesity	1			Danaparoid	1	0	0	1	0	0	1		Deslanoside	Drug	Anticoagulant/Antiplatelet/Antiarrhythmic	2	0.153846
Bempedoic acid	SLC27A2	enzyme	Lipid modifying/Antiobesity	1			Dalteparin	4	1	0	6	1	0	2.5		Amiodarone	Drug	Anticoagulant/Antiplatelet/Antiarrhythmic	11.4306	0.879274
Bempedoic acid	SLCO1B1	transporter	Lipid modifying/Antiobesity	4			Tinzaparin	3	1	0	3	1	0	2		Bretylium	Drug	Anticoagulant/Antiplatelet/Antiarrhythmic	2	0.153846
Bempedoic acid	SLCO1B3	transporter	Lipid modifying/Antiobesity	4			Nadroparin	4	0	0	4	0	0	1		Propafenone	Drug	Anticoagulant/Antiplatelet/Antiarrhythmic	12.25	0.942308
Bempedoic acid	UGT2B7	enzyme	Lipid modifying/Antiobesity	4			Triflusal	4	0	1	7	0	4	5.75		Flecainide	Drug	Anticoagulant/Antiplatelet/Antiarrhythmic	10.25	0.788462
Benazepril	ACE	target	Antihypertensive	1			Ticagrelor	1	2	2	2	10	9	11.5		Encainide	Drug	Anticoagulant/Antiplatelet/Antiarrhythmic	6	0.461538
Benazepril	MTHFR	enzyme	Antihypertensive	1			Vorapaxar	1	2	1	1	7	5	9.5		Practolol	Drug	Anticoagulant/Antiplatelet/Antiarrhythmic	8	0.615385
Benazepril	SLC15A1	transporter	Antihypertensive	3			Edoxaban	1	0	1	1	0	5	6		Digitoxin	Drug	Anticoagulant/Antiplatelet/Antiarrhythmic	9	0.692308
Benazepril	SLC15A2	transporter	Antihypertensive	2			Bemiparin	3	0	0	3	0	0	1		Ajmaline	Drug	Anticoagulant/Antiplatelet/Antiarrhythmic	5	0.384615
Bendroflumethiazide	CA1	target	Antihypertensive	1			Desirudin	0	1	0	0	1	0	1		Oxprenolol	Drug	Anticoagulant/Antiplatelet/Antiarrhythmic	12.6667	0.974359
Bendroflumethiazide	CA2	target	Antihypertensive	1			Antithrombin Alfa	2	0	0	2	0	0	1		Cyclandelate	Drug	Anticoagulant/Antiplatelet/Antiarrhythmic	7.5	0.576923
Bendroflumethiazide	CA4	target	Antihypertensive	1			Antithrombin III human	1	0	0	1	0	0	1		Dronedarone	Drug	Anticoagulant/Antiplatelet/Antiarrhythmic	10.2619	0.789377
Bendroflumethiazide	KCNMA1	target	Antihypertensive	1			Betrixaban	1	1	2	1	1	7	5.5		Nylidrin	Drug	Anticoagulant/Antiplatelet/Antiarrhythmic	5	0.384615
Bendroflumethiazide	SLC12A3	target	Antihypertensive	1			Fluindione	0	1	0	0	5	0	5		Vernakalant	Drug	Anticoagulant/Antiplatelet/Antiarrhythmic	6.5	0.5
Bendroflumethiazide	TPMT	enzyme	Antihypertensive	1			Eptifibatide	1	0	0	1	0	0	1		Nicorandil	Drug	Anticoagulant/Antiplatelet/Antiarrhythmic	2	0.153846
Betaxolol	ADRB1	target	Antihypertensive	3			Ticlopidine	1	8	0	2	33	0	6.125		Lidoflazine	Drug	Anticoagulant/Antiplatelet/Antiarrhythmic	5	0.384615
Betaxolol	ADRB2	target	Antihypertensive	3			Anagrelide	1	1	0	1	5	0	6		Verapamil	Drug	Anticoagulant/Antiplatelet/Antiarrhythmic	9.99091	0.768531
Betaxolol	CYP1A2	enzyme	Antihypertensive	5			Clopidogrel	1	8	3	2	36	14	11.1667		Pantoprazole	Drug	PPI	11	0.846154
Betaxolol	CYP2D6	enzyme	Antihypertensive	5			Tirofiban	2	0	0	2	0	0	1		Omeprazole	Drug	PPI	11.8333	0.910256
Bethanidine	ADRA2A	target	Antihypertensive	2			Pentoxifylline	3	1	0	3	5	0	6		Lansoprazole	Drug	PPI	9.91667	0.762821
Bethanidine	ADRB1	target	Antihypertensive	3			Sulfinpyrazone	4	4	8	12	19	24	10.75		Esomeprazole	Drug	PPI	11	0.846154
Bethanidine	KCNJ1	target	Antihypertensive	2			Cilostazol	1	6	0	1	28	0	5.66667		Rabeprazole	Drug	PPI	11	0.846154
Betrixaban	ABCB1	transporter	Anticoagulant/Antiplatelet/Antiarrhythmic	5			Esmolol	1	1	0	3	5	0	8		Dexlansoprazole	Drug	PPI	6	0.461538
Betrixaban	F10	target	Anticoagulant/Antiplatelet/Antiarrhythmic	1			Dofetilide	3	1	1	4	5	5	11.3333		Amiloride	Drug	Antihypertensive	5.5	0.423077
Betrixaban	F2	enzyme	Anticoagulant/Antiplatelet/Antiarrhythmic	1			Disopyramide	8	2	3	13	10	13	10.9583		Isosorbide dinitrate	Drug	Antihypertensive	4	0.307692
Betrixaban	KCNH2	transporter	Anticoagulant/Antiplatelet/Antiarrhythmic	2			Ibutilide	10	0	0	19	0	0	1.9		Metformin	Drug	Antidiabetic	4.33333	0.333333
Bezafibrate	CYP1A1	enzyme	Lipid modifying/Antiobesity	5			Mexiletine	2	5	0	5	22	0	6.9		Sitagliptin	Drug	Antidiabetic	12	0.923077
Bezafibrate	CYP2C8	enzyme	Lipid modifying/Antiobesity	5			Digoxin	1	1	7	2	1	22	6.14286		Vildagliptin	Drug	Antidiabetic	2	0.153846
Bezafibrate	CYP3A4	enzyme	Lipid modifying/Antiobesity	5			Sotalol	3	1	0	8	5	0	7.66667		Alogliptin	Drug	Antidiabetic	7	0.538462
Bezafibrate	NR1I2	target	Lipid modifying/Antiobesity	3			Acetyldigitoxin	1	0	0	2	0	0	2		Saxagliptin	Drug	Antidiabetic	10.1667	0.782051
Bezafibrate	PPARA	target	Lipid modifying/Antiobesity	3			Adenosine	4	2	1	4	2	1	3		Linagliptin	Drug	Antidiabetic	11.5	0.884615
Bezafibrate	PPARD	target	Lipid modifying/Antiobesity	3			Moricizine	1	0	0	1	0	0	1		Exenatide	Drug	Antidiabetic	7	0.538462
Bezafibrate	PPARG	target	Lipid modifying/Antiobesity	4			Quinidine	7	9	12	12	41	48	10.2698		Liraglutide	Drug	Antidiabetic	7	0.538462
Bezafibrate	RXRA	target	Lipid modifying/Antiobesity	2			Levosimendan	4	0	0	8	0	0	2		Semaglutide	Drug	Antidiabetic	6.5	0.5
Bezafibrate	RXRB	target	Lipid modifying/Antiobesity	2			Procainamide	3	2	7	4	8	24	8.7619		Nateglinide	Drug	Antidiabetic	10.0714	0.774725
Bezafibrate	RXRG	target	Lipid modifying/Antiobesity	2			Tocainide	1	1	1	1	5	4	10		Repaglinide	Drug	Antidiabetic	11.5	0.884615
Bezafibrate	SLCO1B1	transporter	Lipid modifying/Antiobesity	4			Perhexiline	3	3	0	5	14	0	6.33333		Mitiglinide	Drug	Antidiabetic	6	0.461538
Bisoprolol	ABCB1	transporter	Antihypertensive	5			Deslanoside	1	0	0	2	0	0	2		Dapagliflozin	Drug	Antidiabetic	10.4444	0.803419
Bisoprolol	ADRB1	target	Antihypertensive	3			Amiodarone	8	9	4	19	41	18	11.4306		Canagliflozin	Drug	Antidiabetic	9.5	0.730769
Bisoprolol	ADRB2	target	Antihypertensive	3			Bretylium	1	0	0	2	0	0	2		Empagliflozin	Drug	Antidiabetic	8.6	0.661538
Bisoprolol	CYP3A4	enzyme	Antihypertensive	5			Propafenone	4	3	1	9	15	5	12.25		Ertugliflozin	Drug	Antidiabetic	8.66667	0.666667
Bivalirudin	F2	target	Anticoagulant/Antiplatelet/Antiarrhythmic	1			Flecainide	4	3	4	5	15	16	10.25		Glymidine	Drug	Antidiabetic	1.5	0.115385
Bivalirudin	MPO	enzyme	Anticoagulant/Antiplatelet/Antiarrhythmic	1			Encainide	1	1	0	1	5	0	6		Glimepiride	Drug	Antidiabetic	11	0.846154
Bosentan	ABCB11	transporter	Antihypertensive	4			Practolol	1	1	0	3	5	0	8		Acetohexamide	Drug	Antidiabetic	9.5	0.730769
Bosentan	CYP2C9	enzyme	Antihypertensive	5			Digitoxin	1	2	4	2	6	16	9		Chlorpropamide	Drug	Antidiabetic	8.33333	0.641026
Bosentan	CYP3A4	enzyme	Antihypertensive	5			Ajmaline	1	0	1	1	0	4	5		Tolazamide	Drug	Antidiabetic	6	0.461538
Bosentan	EDNRA	target	Antihypertensive	2			Oxprenolol	3	1	1	8	5	5	12.6667		Glyburide	Drug	Antidiabetic	10.4462	0.80355
Bosentan	EDNRB	target	Antihypertensive	1			Cyclandelate	2	1	0	5	5	0	7.5		Glipizide	Drug	Antidiabetic	10.5	0.807692
Bretylium	ATP1A1	target	Anticoagulant/Antiplatelet/Antiarrhythmic	2			Dronedarone	24	4	7	44	16	31	10.2619		Gliclazide	Drug	Antidiabetic	11	0.846154
Bupropion	CHRNA3	target	Lipid modifying/Antiobesity	2			Nylidrin	2	2	0	3	7	0	5		Tolbutamide	Drug	Antidiabetic	9.5	0.730769
Bupropion	CYP2B6	enzyme	Lipid modifying/Antiobesity	4			Vernakalant	4	1	0	6	5	0	6.5		Gliquidone	Drug	Antidiabetic	6.5	0.5
Bupropion	CYP2C9	enzyme	Lipid modifying/Antiobesity	5			Nicorandil	1	0	0	2	0	0	2		Glisoxepide	Drug	Antidiabetic	7	0.538462
Bupropion	CYP2D6	enzyme	Lipid modifying/Antiobesity	5			Lidoflazine	0	1	0	0	5	0	5		Glibornuride	Drug	Antidiabetic	5	0.384615
Bupropion	CYP2E1	enzyme	Lipid modifying/Antiobesity	3			Verapamil	11	10	14	23	44	49	9.99091		Carbutamide	Drug	Antidiabetic	5	0.384615
Bupropion	HTR3A	target	Lipid modifying/Antiobesity	1			Pantoprazole	2	2	3	2	10	15	11		Metahexamide	Drug	Antidiabetic	5	0.384615
Bupropion	ORM1	transporter	Lipid modifying/Antiobesity	4			Omeprazole	2	9	3	5	39	15	11.8333		Troglitazone	Drug	Antidiabetic	9.20468	0.708052
Bupropion	SLC22A2	transporter	Lipid modifying/Antiobesity	5			Lansoprazole	2	8	6	2	34	28	9.91667		Rosiglitazone	Drug	Antidiabetic	11	0.846154
Bupropion	SLC6A2	target	Lipid modifying/Antiobesity	2			Esomeprazole	2	2	2	2	10	10	11		Pioglitazone	Drug	Antidiabetic	12.5	0.961538
Bupropion	SLC6A3	target	Lipid modifying/Antiobesity	1			Rabeprazole	1	7	1	1	35	5	11		CYP2D6	Gene	Gene	56	1.15464
Candesartan cilexetil	ABCB1	transporter	Antihypertensive	5			Dexlansoprazole	3	2	0	3	10	0	6		AKR1C1	Gene	Gene	2	0.0412371
Candesartan cilexetil	AGTR1	target	Antihypertensive	1			Amiloride	9	1	2	9	1	7	5.5		CYP2C19	Gene	Gene	45	0.927835
Candesartan cilexetil	CYP2C8	enzyme	Antihypertensive	5			Isosorbide dinitrate	1	1	0	1	3	0	4		CYP2C9	Gene	Gene	62	1.27835
Candesartan cilexetil	CYP2C9	enzyme	Antihypertensive	5			Metformin	3	0	6	3	0	20	4.33333		EDNRA	Gene	Gene	5	0.103093
Candesartan cilexetil	PTGS1	enzyme	Antihypertensive	3			Sitagliptin	1	2	2	2	10	10	12		PTGS1	Gene	Gene	7	0.14433
Candesartan cilexetil	UGT1A3	enzyme	Antihypertensive	3			Vildagliptin	1	0	0	2	0	0	2		SLC22A6	Gene	Gene	15	0.309278
Cangrelor	P2RY12	target	Anticoagulant/Antiplatelet/Antiarrhythmic	2			Alogliptin	1	2	0	2	10	0	7		SLC22A8	Gene	Gene	18	0.371134
Captopril	ABCB1	transporter	Antihypertensive	5			Saxagliptin	1	2	3	2	9	11	10.1667		UGT1A6	Gene	Gene	2	0.0412371
Captopril	ACE	target	Antihypertensive	1			Linagliptin	1	1	4	2	5	18	11.5		ORM1	Gene	Gene	26	0.536082
Captopril	ALB	transporter	Antihypertensive	4			Exenatide	1	1	1	1	2	4	7		CYP3A4	Gene	Gene	97	2
Captopril	BDKRB1	target	Antihypertensive	1			Liraglutide	1	2	1	1	4	4	7		ADRB3	Gene	Gene	5	0.103093
Captopril	LTA4H	target	Antihypertensive	1			Semaglutide	1	4	1	1	6	4	6.5		HTR1A	Gene	Gene	5	0.103093
Captopril	MMP2	target	Antihypertensive	1			Nateglinide	2	7	7	5	30	23	10.0714		SERPINE1	Gene	Gene	7	0.14433
Captopril	MMP9	target	Antihypertensive	1			Repaglinide	2	2	3	5	10	12	11.5		CYP3A5	Gene	Gene	30	0.618557
Captopril	SLC15A1	transporter	Antihypertensive	3			Mitiglinide	2	2	0	5	7	0	6		SLCO1B1	Gene	Gene	32	0.659794
Captopril	SLC22A6	transporter	Antihypertensive	4			Dapagliflozin	1	9	1	1	40	5	10.4444		SLCO1B3	Gene	Gene	18	0.371134
Carvedilol	ABCB1	transporter	Antihypertensive	5			Canagliflozin	1	3	4	1	12	18	9.5		UGT1A3	Gene	Gene	15	0.309278
Carvedilol	ADRA1A	target	Antihypertensive	3			Empagliflozin	1	4	5	1	12	23	8.6		UGT1A9	Gene	Gene	11	0.226804
Carvedilol	ADRA1B	target	Antihypertensive	2			Ertugliflozin	1	4	3	1	12	14	8.66667		UGT2B7	Gene	Gene	17	0.350515
Carvedilol	ADRA1D	target	Antihypertensive	2			Glymidine	2	0	0	3	0	0	1.5		SLC22A2	Gene	Gene	18	0.371134
Carvedilol	ADRA2A	target	Antihypertensive	2			Glimepiride	3	1	1	6	5	4	11		SLC22A4	Gene	Gene	5	0.103093
Carvedilol	ADRA2B	target	Antihypertensive	2			Acetohexamide	1	2	1	2	7	4	9.5		ABCB11	Gene	Gene	33	0.680412
Carvedilol	ADRA2C	target	Antihypertensive	2			Chlorpropamide	1	3	3	1	13	9	8.33333		ALB	Gene	Gene	62	1.27835
Carvedilol	ADRB1	target	Antihypertensive	3			Tolazamide	1	1	0	1	5	0	6		CACNA1C	Gene	Gene	18	0.371134
Carvedilol	ADRB2	target	Antihypertensive	3			Glyburide	8	5	13	16	23	50	10.4462		CACNA1I	Gene	Gene	3	0.0618557
Carvedilol	ALB	transporter	Antihypertensive	4			Glipizide	2	2	2	5	8	8	10.5		CYP1A1	Gene	Gene	21	0.43299
Carvedilol	CYP1A1	enzyme	Antihypertensive	5			Gliclazide	2	2	1	4	10	4	11		CYP1A2	Gene	Gene	32	0.659794
Carvedilol	CYP1A2	enzyme	Antihypertensive	5			Tolbutamide	2	4	6	3	18	21	9.5		CYP2A6	Gene	Gene	7	0.14433
Carvedilol	CYP2C9	enzyme	Antihypertensive	5			Gliquidone	2	1	0	3	5	0	6.5		CYP2C8	Gene	Gene	41	0.845361
Carvedilol	CYP2D6	enzyme	Antihypertensive	5			Glisoxepide	1	1	0	2	5	0	7		CYP2J2	Gene	Gene	6	0.123711
Carvedilol	CYP2E1	enzyme	Antihypertensive	3			Glibornuride	0	1	0	0	5	0	5		KCNH2	Gene	Gene	18	0.371134
Carvedilol	CYP3A4	enzyme	Antihypertensive	5			Carbutamide	0	1	0	0	5	0	5		PPARA	Gene	Gene	9	0.185567
Carvedilol	GJA1	target	Antihypertensive	1			Metahexamide	0	1	0	0	5	0	5		PPARG	Gene	Gene	11	0.226804
Carvedilol	HIF1A	target	Antihypertensive	1			Troglitazone	9	19	2	17	63	8	9.20468		THRA	Gene	Gene	3	0.0618557
Carvedilol	KCNH2	target	Antihypertensive	2			Rosiglitazone	7	7	3	17	32	12	11		CACNA1B	Gene	Gene	2	0.0412371
Carvedilol	KCNJ2	target	Antihypertensive	1			Pioglitazone	2	3	3	7	15	12	12.5		CACNB1	Gene	Gene	4	0.0824742
Carvedilol	KCNJ4	target	Antihypertensive	1			Pramlintide	4	0	0	4	0	0	1		CYP2B6	Gene	Gene	20	0.412371
Carvedilol	NDUFC2	target	Antihypertensive	1			Albiglutide	1	0	0	1	0	0	1		ABCG2	Gene	Gene	18	0.371134
Carvedilol	NPPB	target	Antihypertensive	1			Dulaglutide	1	0	0	1	0	0	1		ADRA1A	Gene	Gene	17	0.350515
Carvedilol	SELE	target	Antihypertensive	1			Lixisenatide	1	0	0	1	0	0	1		CACNA1D	Gene	Gene	11	0.226804
Carvedilol	UGT1A1	enzyme	Antihypertensive	3			Miglitol	4	1	0	4	1	0	2		CACNA1F	Gene	Gene	3	0.0618557
Carvedilol	UGT2B4	enzyme	Antihypertensive	3			Voglibose	1	0	0	1	0	0	1		CACNA1S	Gene	Gene	9	0.185567
Carvedilol	UGT2B7	enzyme	Antihypertensive	4			Acarbose	4	0	0	4	0	0	1		ABCC1	Gene	Gene	6	0.123711
Carvedilol	VCAM1	target	Antihypertensive	1												ABCC2	Gene	Gene	22	0.453608
Carvedilol	VEGFA	target	Antihypertensive	3												ABCC4	Gene	Gene	7	0.14433
Carvedilol	XDH	enzyme	Antihypertensive	1												ABCC5	Gene	Gene	3	0.0618557
Celiprolol	ADRA2A	target	Antihypertensive	2												AHR	Gene	Gene	4	0.0824742
Celiprolol	ADRA2B	target	Antihypertensive	2												CYP3A7	Gene	Gene	13	0.268041
Celiprolol	ADRA2C	target	Antihypertensive	2												DPP4	Gene	Gene	9	0.185567
Celiprolol	ADRB1	target	Antihypertensive	3												SLCO1A2	Gene	Gene	13	0.268041
Celiprolol	ADRB2	target	Antihypertensive	3												SLCO2B1	Gene	Gene	14	0.28866
Celiprolol	ADRB3	target	Antihypertensive	2												UGT1A1	Gene	Gene	15	0.309278
Celiprolol	CYP2D6	enzyme	Antihypertensive	5												SLC15A1	Gene	Gene	18	0.371134
Cerivastatin	ABCB1	transporter	Lipid modifying/Antiobesity	5												SLC15A2	Gene	Gene	14	0.28866
Cerivastatin	ABCB11	transporter	Lipid modifying/Antiobesity	4												CACNA1G	Gene	Gene	3	0.0618557
Cerivastatin	ABCC2	transporter	Lipid modifying/Antiobesity	4												ADRA2A	Gene	Gene	16	0.329897
Cerivastatin	ABCG2	transporter	Lipid modifying/Antiobesity	5												KCNJ1	Gene	Gene	5	0.103093
Cerivastatin	CYP2B6	enzyme	Lipid modifying/Antiobesity	4												NR1I2	Gene	Gene	7	0.14433
Cerivastatin	CYP2C8	enzyme	Lipid modifying/Antiobesity	5												PPARD	Gene	Gene	5	0.103093
Cerivastatin	CYP2C9	enzyme	Lipid modifying/Antiobesity	5												RXRA	Gene	Gene	2	0.0412371
Cerivastatin	CYP2D6	enzyme	Lipid modifying/Antiobesity	5												RXRB	Gene	Gene	2	0.0412371
Cerivastatin	CYP3A4	enzyme	Lipid modifying/Antiobesity	5												RXRG	Gene	Gene	2	0.0412371
Cerivastatin	CYP3A5	enzyme	Lipid modifying/Antiobesity	4												ATP1A1	Gene	Gene	8	0.164948
Cerivastatin	CYP3A7	enzyme	Lipid modifying/Antiobesity	4												MME	Gene	Gene	3	0.0618557
Cerivastatin	HMGCR	target	Lipid modifying/Antiobesity	1												P2RY12	Gene	Gene	7	0.14433
Cerivastatin	SLCO1B1	transporter	Lipid modifying/Antiobesity	4												ADRA1B	Gene	Gene	12	0.247423
Cerivastatin	UGT1A1	enzyme	Lipid modifying/Antiobesity	3												ADRA1D	Gene	Gene	12	0.247423
Chlorothiazide	CA1	target	Antihypertensive	1												ADRA2B	Gene	Gene	10	0.206186
Chlorothiazide	CA2	target	Antihypertensive	1												ADRA2C	Gene	Gene	7	0.14433
Chlorothiazide	SLC12A3	target	Antihypertensive	1												CYP2E1	Gene	Gene	14	0.28866
Chlorothiazide	SLC22A6	transporter	Antihypertensive	4												UGT2B4	Gene	Gene	4	0.0824742
Chlorthalidone	ALB	transporter	Antihypertensive	4												VEGFA	Gene	Gene	3	0.0618557
Chlorthalidone	CA1	target	Antihypertensive	1												BCHE	Gene	Gene	6	0.123711
Chlorthalidone	SLC12A1	target	Antihypertensive	1												SERPINA7	Gene	Gene	4	0.0824742
Cilazapril	ABCB1	transporter	Antihypertensive	5												SLC22A3	Gene	Gene	7	0.14433
Cilazapril	ACE	target	Antihypertensive	1												SLC22A5	Gene	Gene	7	0.14433
Cilazapril	SLC15A1	transporter	Antihypertensive	3												CHRM2	Gene	Gene	3	0.0618557
Cilazapril	SLC15A2	transporter	Antihypertensive	2												CES1	Gene	Gene	8	0.164948
Cilostazol	CYP1A2	enzyme	Anticoagulant/Antiplatelet/Antiarrhythmic	5												UGT2B15	Gene	Gene	3	0.0618557
Cilostazol	CYP2C19	enzyme	Anticoagulant/Antiplatelet/Antiarrhythmic	5												SLC6A2	Gene	Gene	9	0.185567
Cilostazol	CYP2D6	enzyme	Anticoagulant/Antiplatelet/Antiarrhythmic	5												SLCO4C1	Gene	Gene	4	0.0824742
Cilostazol	CYP3A4	enzyme	Anticoagulant/Antiplatelet/Antiarrhythmic	5												KCNJ11	Gene	Gene	6	0.123711
Cilostazol	CYP3A5	enzyme	Anticoagulant/Antiplatelet/Antiarrhythmic	4												CACNG1	Gene	Gene	4	0.0824742
Cilostazol	CYP3A7	enzyme	Anticoagulant/Antiplatelet/Antiarrhythmic	4												PDE4A	Gene	Gene	2	0.0412371
Cilostazol	PDE3A	target	Anticoagulant/Antiplatelet/Antiarrhythmic	1												PDE5A	Gene	Gene	2	0.0412371
Ciprofibrate	PPARA	target	Lipid modifying/Antiobesity	3												SLC22A1	Gene	Gene	14	0.28866
Clevidipine	BCHE	enzyme	Antihypertensive	3												CYP19A1	Gene	Gene	2	0.0412371
Clevidipine	CACNA1C	target	Antihypertensive	2												PON3	Gene	Gene	2	0.0412371
Clevidipine	CACNA1D	target	Antihypertensive	2												SLC22A7	Gene	Gene	3	0.0618557
Clevidipine	CACNA1F	target	Antihypertensive	2												ABCC3	Gene	Gene	7	0.14433
Clevidipine	CACNA1S	target	Antihypertensive	2												CACNA1H	Gene	Gene	4	0.0824742
Clevidipine	CYP2C19	enzyme	Antihypertensive	5												CACNA2D1	Gene	Gene	8	0.164948
Clevidipine	CYP2C9	enzyme	Antihypertensive	5												CACNB2	Gene	Gene	9	0.185567
Clevidipine	CYP2D6	enzyme	Antihypertensive	5												TNNC1	Gene	Gene	2	0.0412371
Clevidipine	CYP2E1	enzyme	Antihypertensive	3												HTR1D	Gene	Gene	2	0.0412371
Clevidipine	CYP3A4	enzyme	Antihypertensive	5												HTR2C	Gene	Gene	4	0.0824742
Clofibrate	CYP1A1	enzyme	Lipid modifying/Antiobesity	5												SLC6A4	Gene	Gene	7	0.14433
Clofibrate	CYP2E1	enzyme	Lipid modifying/Antiobesity	3												CBR1	Gene	Gene	2	0.0412371
Clofibrate	CYP3A4	enzyme	Lipid modifying/Antiobesity	5												SLC22A11	Gene	Gene	3	0.0618557
Clofibrate	CYP4A11	enzyme	Lipid modifying/Antiobesity	1												UGT2B17	Gene	Gene	2	0.0412371
Clofibrate	GSTA2	enzyme	Lipid modifying/Antiobesity	1												KCNH6	Gene	Gene	2	0.0412371
Clofibrate	PPARA	target	Lipid modifying/Antiobesity	3												KCNH7	Gene	Gene	2	0.0412371
Clofibrate	SERPINA7	transporter	Lipid modifying/Antiobesity	3												NOS2	Gene	Gene	3	0.0618557
Clonidine	ADRA1A	target	Antihypertensive	3												KCNJ8	Gene	Gene	3	0.0618557
Clonidine	ADRA1B	target	Antihypertensive	2												SLC47A1	Gene	Gene	7	0.14433
Clonidine	ADRA1D	target	Antihypertensive	2												SLC22A12	Gene	Gene	2	0.0412371
Clonidine	ADRA2A	target	Antihypertensive	2												UGT1A10	Gene	Gene	2	0.0412371
Clonidine	ADRA2B	target	Antihypertensive	2												COMT	Gene	Gene	2	0.0412371
Clonidine	ADRA2C	target	Antihypertensive	2												CACNB3	Gene	Gene	2	0.0412371
Clonidine	ALB	transporter	Antihypertensive	4												CACNB4	Gene	Gene	2	0.0412371
Clonidine	CYP1A1	enzyme	Antihypertensive	5												SLC47A2	Gene	Gene	4	0.0824742
Clonidine	CYP1A2	enzyme	Antihypertensive	5												SLC16A1	Gene	Gene	3	0.0618557
Clonidine	CYP2D6	enzyme	Antihypertensive	5												CHRM1	Gene	Gene	2	0.0412371
Clonidine	CYP3A4	enzyme	Antihypertensive	5												CHRM3	Gene	Gene	2	0.0412371
Clonidine	CYP3A5	enzyme	Antihypertensive	4												ABCC9	Gene	Gene	2	0.0412371
Clonidine	SLC22A3	transporter	Antihypertensive	4												KCND3	Gene	Gene	4	0.0824742
Clonidine	SLC22A4	transporter	Antihypertensive	2												MAOA	Gene	Gene	3	0.0618557
Clonidine	SLC22A5	transporter	Antihypertensive	3												MAOB	Gene	Gene	3	0.0618557
Clopidogrel	ABCB1	transporter	Anticoagulant/Antiplatelet/Antiarrhythmic	5												CHRNA3	Gene	Gene	2	0.0412371
Clopidogrel	CES1	enzyme	Anticoagulant/Antiplatelet/Antiarrhythmic	3												ABCA1	Gene	Gene	2	0.0412371
Clopidogrel	CYP1A2	enzyme	Anticoagulant/Antiplatelet/Antiarrhythmic	5												SLC18A2	Gene	Gene	4	0.0824742
Clopidogrel	CYP2B6	enzyme	Anticoagulant/Antiplatelet/Antiarrhythmic	4												CYP2C18	Gene	Gene	5	0.103093
Clopidogrel	CYP2C19	enzyme	Anticoagulant/Antiplatelet/Antiarrhythmic	5												CPT1A	Gene	Gene	2	0.0412371
Clopidogrel	CYP2C8	enzyme	Anticoagulant/Antiplatelet/Antiarrhythmic	5
Clopidogrel	CYP2C9	enzyme	Anticoagulant/Antiplatelet/Antiarrhythmic	5
Clopidogrel	CYP3A4	enzyme	Anticoagulant/Antiplatelet/Antiarrhythmic	5
Clopidogrel	CYP3A5	enzyme	Anticoagulant/Antiplatelet/Antiarrhythmic	4
Clopidogrel	P2RY12	target	Anticoagulant/Antiplatelet/Antiarrhythmic	2
Clopidogrel	SLC22A1	transporter	Anticoagulant/Antiplatelet/Antiarrhythmic	4
Clopidogrel	SLC22A2	transporter	Anticoagulant/Antiplatelet/Antiarrhythmic	5
Cryptenamine	ADRB1	target	Antihypertensive	3
Cryptenamine	CHRM2	target	Antihypertensive	2
Cyclandelate	CACNA2D1	target	Anticoagulant/Antiplatelet/Antiarrhythmic	2
Cyclandelate	CES1	target	Anticoagulant/Antiplatelet/Antiarrhythmic	3
Cyclandelate	CYP3A4	enzyme	Anticoagulant/Antiplatelet/Antiarrhythmic	5
Cyclothiazide	CA1	target	Antihypertensive	1
Cyclothiazide	CA2	target	Antihypertensive	1
Cyclothiazide	FXYD2	target	Antihypertensive	1
Cyclothiazide	SFRP4	target	Antihypertensive	1
Cyclothiazide	SLC22A6	transporter	Antihypertensive	4
Dabigatran etexilate	ABCB1	transporter	Anticoagulant/Antiplatelet/Antiarrhythmic	5
Dabigatran etexilate	CES1	enzyme	Anticoagulant/Antiplatelet/Antiarrhythmic	3
Dabigatran etexilate	CES2	enzyme	Anticoagulant/Antiplatelet/Antiarrhythmic	1
Dabigatran etexilate	F2	target	Anticoagulant/Antiplatelet/Antiarrhythmic	1
Dabigatran etexilate	NQO2	enzyme	Anticoagulant/Antiplatelet/Antiarrhythmic	1
Dabigatran etexilate	UGT1A9	enzyme	Anticoagulant/Antiplatelet/Antiarrhythmic	4
Dabigatran etexilate	UGT2B15	enzyme	Anticoagulant/Antiplatelet/Antiarrhythmic	3
Dabigatran etexilate	UGT2B7	enzyme	Anticoagulant/Antiplatelet/Antiarrhythmic	4
Dalteparin	HPSE	enzyme	Anticoagulant/Antiplatelet/Antiarrhythmic	1
Dalteparin	SELP	target	Anticoagulant/Antiplatelet/Antiarrhythmic	1
Dalteparin	SERPINC1	target	Anticoagulant/Antiplatelet/Antiarrhythmic	1
Dalteparin	TFPI	target	Anticoagulant/Antiplatelet/Antiarrhythmic	1
Dalteparin	VEGFA	target	Anticoagulant/Antiplatelet/Antiarrhythmic	3
Danaparoid	SERPINC1	target	Anticoagulant/Antiplatelet/Antiarrhythmic	1
Debrisoquine	ABCB1	transporter	Antihypertensive	5
Debrisoquine	CYP1A1	enzyme	Antihypertensive	5
Debrisoquine	CYP2D6	enzyme	Antihypertensive	5
Debrisoquine	SLC6A2	target	Antihypertensive	2
Defibrotide	ADORA1	target	Anticoagulant/Antiplatelet/Antiarrhythmic	1
Defibrotide	ADORA2A	target	Anticoagulant/Antiplatelet/Antiarrhythmic	1
Defibrotide	ADORA2B	target	Anticoagulant/Antiplatelet/Antiarrhythmic	1
Deserpidine	SLC18A2	target	Antihypertensive	2
Desirudin	CPA1	enzyme	Anticoagulant/Antiplatelet/Antiarrhythmic	1
Deslanoside	ATP1A1	target	Anticoagulant/Antiplatelet/Antiarrhythmic	2
Dexfenfluramine	CYP1A2	enzyme	Lipid modifying/Antiobesity	5
Dexfenfluramine	CYP2D6	enzyme	Lipid modifying/Antiobesity	5
Dexfenfluramine	CYP2E1	enzyme	Lipid modifying/Antiobesity	3
Dexfenfluramine	HTR2C	target	Lipid modifying/Antiobesity	2
Dexfenfluramine	SLC6A4	target	Lipid modifying/Antiobesity	2
Dexlansoprazole	ATP4A	target	PPI	1
Dexlansoprazole	ATP4B	target	PPI	1
Dexlansoprazole	CYP2C19	enzyme	PPI	5
Dexlansoprazole	CYP3A4	enzyme	PPI	5
Dexlansoprazole	DDAH1	target	PPI	1
Dextrothyroxine	SLC7A5	transporter	Lipid modifying/Antiobesity	1
Dextrothyroxine	SLCO1B1	transporter	Lipid modifying/Antiobesity	4
Dextrothyroxine	SLCO1C1	transporter	Lipid modifying/Antiobesity	1
Dextrothyroxine	SLCO4A1	transporter	Lipid modifying/Antiobesity	1
Dextrothyroxine	SLCO4C1	transporter	Lipid modifying/Antiobesity	3
Dextrothyroxine	THRA	target	Lipid modifying/Antiobesity	2
Dextrothyroxine	THRB	target	Lipid modifying/Antiobesity	1
Dextrothyroxine	TPO	target	Lipid modifying/Antiobesity	1
Diazoxide	ATP1A1	target	Antihypertensive	2
Diazoxide	CA1	target	Antihypertensive	1
Diazoxide	CA2	target	Antihypertensive	1
Diazoxide	GLUL	enzyme	Antihypertensive	1
Diazoxide	KCNJ11	target	Antihypertensive	3
Diazoxide	KCNMA1	target	Antihypertensive	1
Dicoumarol	ALB	transporter	Anticoagulant/Antiplatelet/Antiarrhythmic	4
Dicoumarol	CRYZ	target	Anticoagulant/Antiplatelet/Antiarrhythmic	1
Dicoumarol	CYP2C9	enzyme	Anticoagulant/Antiplatelet/Antiarrhythmic	5
Dicoumarol	Cyp2c11	enzyme	Anticoagulant/Antiplatelet/Antiarrhythmic	1
Dicoumarol	Cyp2c6	enzyme	Anticoagulant/Antiplatelet/Antiarrhythmic	1
Dicoumarol	NQO1	target	Anticoagulant/Antiplatelet/Antiarrhythmic	1
Dicoumarol	VKORC1	target	Anticoagulant/Antiplatelet/Antiarrhythmic	1
Diethylpropion	SLC6A2	target	Lipid modifying/Antiobesity	2
Diethylpropion	SLC6A3	target	Lipid modifying/Antiobesity	1
Digitoxin	ABCB1	transporter	Anticoagulant/Antiplatelet/Antiarrhythmic	5
Digitoxin	ALB	transporter	Anticoagulant/Antiplatelet/Antiarrhythmic	4
Digitoxin	ATP1A1	target	Anticoagulant/Antiplatelet/Antiarrhythmic	2
Digitoxin	CYP11A1	enzyme	Anticoagulant/Antiplatelet/Antiarrhythmic	1
Digitoxin	CYP3A4	enzyme	Anticoagulant/Antiplatelet/Antiarrhythmic	5
Digitoxin	SLCO1A2	transporter	Anticoagulant/Antiplatelet/Antiarrhythmic	4
Digitoxin	SLCO4C1	transporter	Anticoagulant/Antiplatelet/Antiarrhythmic	3
Digoxin	ABCB1	transporter	Anticoagulant/Antiplatelet/Antiarrhythmic	5
Digoxin	ABCB11	transporter	Anticoagulant/Antiplatelet/Antiarrhythmic	4
Digoxin	ATP1A1	target	Anticoagulant/Antiplatelet/Antiarrhythmic	2
Digoxin	CYP11A1	enzyme	Anticoagulant/Antiplatelet/Antiarrhythmic	1
Digoxin	SLC51A	transporter	Anticoagulant/Antiplatelet/Antiarrhythmic	1
Digoxin	SLC51B	transporter	Anticoagulant/Antiplatelet/Antiarrhythmic	1
Digoxin	SLCO1A2	transporter	Anticoagulant/Antiplatelet/Antiarrhythmic	4
Digoxin	SLCO1B1	transporter	Anticoagulant/Antiplatelet/Antiarrhythmic	4
Digoxin	SLCO4C1	transporter	Anticoagulant/Antiplatelet/Antiarrhythmic	3
Dihydralazine	CYP1A2	enzyme	Antihypertensive	5
Diltiazem	ABCB1	transporter	Antihypertensive	5
Diltiazem	ALB	transporter	Antihypertensive	4
Diltiazem	CACNA1C	target	Antihypertensive	2
Diltiazem	CACNG1	target	Antihypertensive	2
Diltiazem	CYP2C19	enzyme	Antihypertensive	5
Diltiazem	CYP2C8	enzyme	Antihypertensive	5
Diltiazem	CYP2D6	enzyme	Antihypertensive	5
Diltiazem	CYP3A4	enzyme	Antihypertensive	5
Diltiazem	CYP3A5	enzyme	Antihypertensive	4
Diltiazem	CYP3A7	enzyme	Antihypertensive	4
Diltiazem	ORM1	transporter	Antihypertensive	4
Dipyridamole	ABCB1	transporter	Anticoagulant/Antiplatelet/Antiarrhythmic	5
Dipyridamole	ABCB11	transporter	Anticoagulant/Antiplatelet/Antiarrhythmic	4
Dipyridamole	ABCC4	transporter	Anticoagulant/Antiplatelet/Antiarrhythmic	4
Dipyridamole	ABCC5	transporter	Anticoagulant/Antiplatelet/Antiarrhythmic	2
Dipyridamole	ADA	target	Anticoagulant/Antiplatelet/Antiarrhythmic	1
Dipyridamole	ORM1	target	Anticoagulant/Antiplatelet/Antiarrhythmic	4
Dipyridamole	PDE10A	target	Anticoagulant/Antiplatelet/Antiarrhythmic	1
Dipyridamole	PDE4A	target	Anticoagulant/Antiplatelet/Antiarrhythmic	2
Dipyridamole	PDE5A	target	Anticoagulant/Antiplatelet/Antiarrhythmic	2
Dipyridamole	RCAN1	target	Anticoagulant/Antiplatelet/Antiarrhythmic	1
Dipyridamole	SLCO1B1	transporter	Anticoagulant/Antiplatelet/Antiarrhythmic	4
Dipyridamole	SLCO1B3	transporter	Anticoagulant/Antiplatelet/Antiarrhythmic	4
Dipyridamole	SLCO2B1	transporter	Anticoagulant/Antiplatelet/Antiarrhythmic	4
Disopyramide	CHRM1	target	Anticoagulant/Antiplatelet/Antiarrhythmic	2
Disopyramide	CHRM2	target	Anticoagulant/Antiplatelet/Antiarrhythmic	2
Disopyramide	CHRM3	target	Anticoagulant/Antiplatelet/Antiarrhythmic	2
Disopyramide	CYP1A2	enzyme	Anticoagulant/Antiplatelet/Antiarrhythmic	5
Disopyramide	CYP3A4	enzyme	Anticoagulant/Antiplatelet/Antiarrhythmic	5
Disopyramide	KCND2	target	Anticoagulant/Antiplatelet/Antiarrhythmic	1
Disopyramide	KCND3	target	Anticoagulant/Antiplatelet/Antiarrhythmic	2
Disopyramide	KCNH2	target	Anticoagulant/Antiplatelet/Antiarrhythmic	2
Disopyramide	ORM1	transporter	Anticoagulant/Antiplatelet/Antiarrhythmic	4
Disopyramide	ORM2	target	Anticoagulant/Antiplatelet/Antiarrhythmic	1
Disopyramide	SCN5A	target	Anticoagulant/Antiplatelet/Antiarrhythmic	1
Disopyramide	SLC22A1	transporter	Anticoagulant/Antiplatelet/Antiarrhythmic	4
Disopyramide	SLC22A2	transporter	Anticoagulant/Antiplatelet/Antiarrhythmic	5
Dofetilide	CYP3A4	enzyme	Anticoagulant/Antiplatelet/Antiarrhythmic	5
Dofetilide	KCNH2	target	Anticoagulant/Antiplatelet/Antiarrhythmic	2
Dofetilide	KCNJ12	target	Anticoagulant/Antiplatelet/Antiarrhythmic	1
Dofetilide	KCNK2	target	Anticoagulant/Antiplatelet/Antiarrhythmic	1
Dofetilide	SLC22A2	transporter	Anticoagulant/Antiplatelet/Antiarrhythmic	5
Doxazosin	ABCB1	transporter	Antihypertensive	5
Doxazosin	ADRA1A	target	Antihypertensive	3
Doxazosin	ADRA1B	target	Antihypertensive	2
Doxazosin	ADRA1D	target	Antihypertensive	2
Doxazosin	CYP2C19	enzyme	Antihypertensive	5
Doxazosin	CYP2C9	enzyme	Antihypertensive	5
Doxazosin	CYP2D6	enzyme	Antihypertensive	5
Doxazosin	CYP3A4	enzyme	Antihypertensive	5
Doxazosin	KCNH2	target	Antihypertensive	2
Doxazosin	SLC22A1	transporter	Antihypertensive	4
Dronedarone	ABCB1	transporter	Anticoagulant/Antiplatelet/Antiarrhythmic	5
Dronedarone	ADRA1A	target	Anticoagulant/Antiplatelet/Antiarrhythmic	3
Dronedarone	ADRA1B	target	Anticoagulant/Antiplatelet/Antiarrhythmic	2
Dronedarone	ADRA1D	target	Anticoagulant/Antiplatelet/Antiarrhythmic	2
Dronedarone	ADRA2A	target	Anticoagulant/Antiplatelet/Antiarrhythmic	2
Dronedarone	ADRA2B	target	Anticoagulant/Antiplatelet/Antiarrhythmic	2
Dronedarone	ADRA2C	target	Anticoagulant/Antiplatelet/Antiarrhythmic	2
Dronedarone	ADRB1	target	Anticoagulant/Antiplatelet/Antiarrhythmic	3
Dronedarone	ALB	transporter	Anticoagulant/Antiplatelet/Antiarrhythmic	4
Dronedarone	CACNA1C	target	Anticoagulant/Antiplatelet/Antiarrhythmic	2
Dronedarone	CACNA1D	target	Anticoagulant/Antiplatelet/Antiarrhythmic	2
Dronedarone	CACNA1F	target	Anticoagulant/Antiplatelet/Antiarrhythmic	2
Dronedarone	CACNA1S	target	Anticoagulant/Antiplatelet/Antiarrhythmic	2
Dronedarone	CACNB1	target	Anticoagulant/Antiplatelet/Antiarrhythmic	2
Dronedarone	CACNB2	target	Anticoagulant/Antiplatelet/Antiarrhythmic	2
Dronedarone	CACNB3	target	Anticoagulant/Antiplatelet/Antiarrhythmic	2
Dronedarone	CACNB4	target	Anticoagulant/Antiplatelet/Antiarrhythmic	2
Dronedarone	CYP2D6	enzyme	Anticoagulant/Antiplatelet/Antiarrhythmic	5
Dronedarone	CYP2J2	enzyme	Anticoagulant/Antiplatelet/Antiarrhythmic	2
Dronedarone	CYP3A4	enzyme	Anticoagulant/Antiplatelet/Antiarrhythmic	5
Dronedarone	CYP3A5	enzyme	Anticoagulant/Antiplatelet/Antiarrhythmic	4
Dronedarone	KCND3	target	Anticoagulant/Antiplatelet/Antiarrhythmic	2
Dronedarone	KCNH2	target	Anticoagulant/Antiplatelet/Antiarrhythmic	2
Dronedarone	KCNJ12	target	Anticoagulant/Antiplatelet/Antiarrhythmic	1
Dronedarone	KCNJ3	target	Anticoagulant/Antiplatelet/Antiarrhythmic	1
Dronedarone	KCNK2	target	Anticoagulant/Antiplatelet/Antiarrhythmic	1
Dronedarone	KCNQ1	target	Anticoagulant/Antiplatelet/Antiarrhythmic	1
Dronedarone	SCN5A	target	Anticoagulant/Antiplatelet/Antiarrhythmic	1
Dronedarone	SLC22A1	transporter	Anticoagulant/Antiplatelet/Antiarrhythmic	4
Dronedarone	SLC22A2	transporter	Anticoagulant/Antiplatelet/Antiarrhythmic	5
Dronedarone	SLC22A8	transporter	Anticoagulant/Antiplatelet/Antiarrhythmic	5
Dronedarone	SLC8A1	target	Anticoagulant/Antiplatelet/Antiarrhythmic	1
Dronedarone	SLCO1B1	transporter	Anticoagulant/Antiplatelet/Antiarrhythmic	4
Dronedarone	SLCO1B3	transporter	Anticoagulant/Antiplatelet/Antiarrhythmic	4
Dronedarone	THRA	target	Anticoagulant/Antiplatelet/Antiarrhythmic	2
Drotrecogin alfa	F2	target	Anticoagulant/Antiplatelet/Antiarrhythmic	1
Drotrecogin alfa	F5	target	Anticoagulant/Antiplatelet/Antiarrhythmic	1
Drotrecogin alfa	F8	target	Anticoagulant/Antiplatelet/Antiarrhythmic	1
Drotrecogin alfa	PF4	target	Anticoagulant/Antiplatelet/Antiarrhythmic	1
Drotrecogin alfa	PROCR	target	Anticoagulant/Antiplatelet/Antiarrhythmic	1
Drotrecogin alfa	PROS1	target	Anticoagulant/Antiplatelet/Antiarrhythmic	1
Drotrecogin alfa	SERPINA5	target	Anticoagulant/Antiplatelet/Antiarrhythmic	1
Drotrecogin alfa	SERPINB6	target	Anticoagulant/Antiplatelet/Antiarrhythmic	1
Drotrecogin alfa	SERPINE1	target	Anticoagulant/Antiplatelet/Antiarrhythmic	2
Drotrecogin alfa	THBD	target	Anticoagulant/Antiplatelet/Antiarrhythmic	1
Edetic acid	ADA	enzyme	Anticoagulant/Antiplatelet/Antiarrhythmic	1
Edetic acid	CYP19A1	enzyme	Anticoagulant/Antiplatelet/Antiarrhythmic	2
Edetic acid	PON3	enzyme	Anticoagulant/Antiplatelet/Antiarrhythmic	2
Edoxaban	ABCB1	transporter	Anticoagulant/Antiplatelet/Antiarrhythmic	5
Edoxaban	F10	target	Anticoagulant/Antiplatelet/Antiarrhythmic	1
Enalapril	ABCB1	transporter	Antihypertensive	5
Enalapril	ACE	target	Antihypertensive	1
Enalapril	ALB	transporter	Antihypertensive	4
Enalapril	SLC15A1	transporter	Antihypertensive	3
Enalapril	SLC22A6	transporter	Antihypertensive	4
Enalapril	SLC22A7	transporter	Antihypertensive	3
Enalapril	SLC22A8	transporter	Antihypertensive	5
Enalapril	SLCO1A2	transporter	Antihypertensive	4
Enalaprilat	ACE	target	Antihypertensive	1
Enalaprilat	BDKRB1	target	Antihypertensive	1
Encainide	CYP2D6	enzyme	Anticoagulant/Antiplatelet/Antiarrhythmic	5
Encainide	SCN5A	target	Anticoagulant/Antiplatelet/Antiarrhythmic	1
Enoxaparin	F10	target	Anticoagulant/Antiplatelet/Antiarrhythmic	1
Enoxaparin	MPO	enzyme	Anticoagulant/Antiplatelet/Antiarrhythmic	1
Enoxaparin	SERPINC1	target	Anticoagulant/Antiplatelet/Antiarrhythmic	1
Ephedrine	ACHE	enzyme	Lipid modifying/Antiobesity	1
Ephedrine	ADRA1A	target	Lipid modifying/Antiobesity	3
Ephedrine	ADRB1	target	Lipid modifying/Antiobesity	3
Ephedrine	ADRB2	target	Lipid modifying/Antiobesity	3
Ephedrine	ALB	transporter	Lipid modifying/Antiobesity	4
Ephedrine	BCHE	enzyme	Lipid modifying/Antiobesity	3
Ephedrine	SLC18A2	transporter	Lipid modifying/Antiobesity	2
Ephedrine	SLC6A2	target	Lipid modifying/Antiobesity	2
Eplerenone	CYP11B2	enzyme	Antihypertensive	1
Eplerenone	CYP3A4	enzyme	Antihypertensive	5
Eplerenone	CYP3A5	enzyme	Antihypertensive	4
Eplerenone	NR3C2	target	Antihypertensive	1
Epoprostenol	P2RY12	target	Antihypertensive	2
Epoprostenol	PTGIR	target	Antihypertensive	1
Epoprostenol	PTGIS	target	Antihypertensive	1
Eprosartan	ABCC2	transporter	Antihypertensive	4
Eprosartan	AGTR1	target	Antihypertensive	1
Eptifibatide	ITGB3	target	Anticoagulant/Antiplatelet/Antiarrhythmic	1
Esmolol	ADRB1	target	Anticoagulant/Antiplatelet/Antiarrhythmic	3
Esmolol	CYP2D6	enzyme	Anticoagulant/Antiplatelet/Antiarrhythmic	5
Esomeprazole	ABCB1	transporter	PPI	5
Esomeprazole	ATP4A	target	PPI	1
Esomeprazole	CYP2C19	enzyme	PPI	5
Esomeprazole	CYP3A4	enzyme	PPI	5
Esomeprazole	DDAH1	target	PPI	1
Esomeprazole	SLC22A8	transporter	PPI	5
Evolocumab	PCSK9	enzyme	Lipid modifying/Antiobesity	1
Ezetimibe	ABCB1	transporter	Lipid modifying/Antiobesity	5
Ezetimibe	ABCB11	transporter	Lipid modifying/Antiobesity	4
Ezetimibe	ABCC2	transporter	Lipid modifying/Antiobesity	4
Ezetimibe	ABCC3	transporter	Lipid modifying/Antiobesity	5
Ezetimibe	ABCG2	transporter	Lipid modifying/Antiobesity	5
Ezetimibe	ANPEP	target	Lipid modifying/Antiobesity	1
Ezetimibe	CYP2C8	enzyme	Lipid modifying/Antiobesity	5
Ezetimibe	CYP3A4	enzyme	Lipid modifying/Antiobesity	5
Ezetimibe	NPC1L1	target	Lipid modifying/Antiobesity	1
Ezetimibe	SLCO1B1	transporter	Lipid modifying/Antiobesity	4
Ezetimibe	SOAT1	target	Lipid modifying/Antiobesity	1
Ezetimibe	UGT1A1	enzyme	Lipid modifying/Antiobesity	3
Ezetimibe	UGT1A3	enzyme	Lipid modifying/Antiobesity	3
Ezetimibe	UGT2B15	enzyme	Lipid modifying/Antiobesity	3
Ezetimibe	UGT2B7	enzyme	Lipid modifying/Antiobesity	4
Felodipine	ABCB1	transporter	Antihypertensive	5
Felodipine	ABCB11	transporter	Antihypertensive	4
Felodipine	CACNA1C	target	Antihypertensive	2
Felodipine	CACNA1D	target	Antihypertensive	2
Felodipine	CACNA1H	target	Antihypertensive	2
Felodipine	CACNA1S	target	Antihypertensive	2
Felodipine	CACNA2D1	target	Antihypertensive	2
Felodipine	CACNA2D2	target	Antihypertensive	1
Felodipine	CACNB2	target	Antihypertensive	2
Felodipine	CALM1	target	Antihypertensive	1
Felodipine	CYP2C8	enzyme	Antihypertensive	5
Felodipine	CYP2C9	enzyme	Antihypertensive	5
Felodipine	CYP2D6	enzyme	Antihypertensive	5
Felodipine	CYP3A4	enzyme	Antihypertensive	5
Felodipine	CYP3A5	enzyme	Antihypertensive	4
Felodipine	CYP3A7	enzyme	Antihypertensive	4
Felodipine	NR3C2	target	Antihypertensive	1
Felodipine	PDE1A	target	Antihypertensive	1
Felodipine	PDE1B	target	Antihypertensive	1
Felodipine	TNNC1	target	Antihypertensive	2
Felodipine	TNNC2	target	Antihypertensive	1
Fenfluramine	CYP1A2	enzyme	Lipid modifying/Antiobesity	5
Fenfluramine	CYP2B6	enzyme	Lipid modifying/Antiobesity	4
Fenfluramine	CYP2C19	enzyme	Lipid modifying/Antiobesity	5
Fenfluramine	CYP2C9	enzyme	Lipid modifying/Antiobesity	5
Fenfluramine	CYP2D6	enzyme	Lipid modifying/Antiobesity	5
Fenfluramine	CYP3A4	enzyme	Lipid modifying/Antiobesity	5
Fenfluramine	CYP3A5	enzyme	Lipid modifying/Antiobesity	4
Fenfluramine	HTR1A	target	Lipid modifying/Antiobesity	2
Fenfluramine	HTR1D	target	Lipid modifying/Antiobesity	2
Fenfluramine	HTR2A	target	Lipid modifying/Antiobesity	1
Fenfluramine	HTR2B	target	Lipid modifying/Antiobesity	1
Fenfluramine	HTR2C	target	Lipid modifying/Antiobesity	2
Fenfluramine	SIGMAR1	target	Lipid modifying/Antiobesity	1
Fenfluramine	SLC6A4	target	Lipid modifying/Antiobesity	2
Fenfluramine	SLC6A4	transporter	Lipid modifying/Antiobesity	2
Fenofibrate	ABCB11	transporter	Lipid modifying/Antiobesity	4
Fenofibrate	AKR1B1	enzyme	Lipid modifying/Antiobesity	1
Fenofibrate	AKR1C1	enzyme	Lipid modifying/Antiobesity	2
Fenofibrate	AKR1C2	enzyme	Lipid modifying/Antiobesity	1
Fenofibrate	AKR1C3	enzyme	Lipid modifying/Antiobesity	1
Fenofibrate	ALB	transporter	Lipid modifying/Antiobesity	4
Fenofibrate	CBR1	enzyme	Lipid modifying/Antiobesity	2
Fenofibrate	CES1	enzyme	Lipid modifying/Antiobesity	3
Fenofibrate	CYP2A6	enzyme	Lipid modifying/Antiobesity	4
Fenofibrate	CYP2C19	enzyme	Lipid modifying/Antiobesity	5
Fenofibrate	CYP2C8	enzyme	Lipid modifying/Antiobesity	5
Fenofibrate	CYP2C9	enzyme	Lipid modifying/Antiobesity	5
Fenofibrate	MMP25	target	Lipid modifying/Antiobesity	1
Fenofibrate	NR1I2	target	Lipid modifying/Antiobesity	3
Fenofibrate	PPARA	target	Lipid modifying/Antiobesity	3
Fenofibrate	UGT1A9	enzyme	Lipid modifying/Antiobesity	4
Fenofibric acid	MMP25	target	Lipid modifying/Antiobesity	1
Fenofibric acid	NR1I2	target	Lipid modifying/Antiobesity	3
Fenofibric acid	PPARA	target	Lipid modifying/Antiobesity	3
Fenofibric acid	PPARD	target	Lipid modifying/Antiobesity	3
Fenofibric acid	PPARG	target	Lipid modifying/Antiobesity	4
Fenoldopam	ADRA1A	target	Antihypertensive	3
Fenoldopam	ADRA1B	target	Antihypertensive	2
Fenoldopam	ADRA1D	target	Antihypertensive	2
Fenoldopam	ADRA2A	target	Antihypertensive	2
Fenoldopam	ADRA2B	target	Antihypertensive	2
Fenoldopam	ADRA2C	target	Antihypertensive	2
Fenoldopam	DRD1	target	Antihypertensive	1
Fenoldopam	DRD5	target	Antihypertensive	1
Flecainide	ABCB1	transporter	Anticoagulant/Antiplatelet/Antiarrhythmic	5
Flecainide	ALB	transporter	Anticoagulant/Antiplatelet/Antiarrhythmic	4
Flecainide	CYP1A2	enzyme	Anticoagulant/Antiplatelet/Antiarrhythmic	5
Flecainide	CYP2C9	enzyme	Anticoagulant/Antiplatelet/Antiarrhythmic	5
Flecainide	CYP2D6	enzyme	Anticoagulant/Antiplatelet/Antiarrhythmic	5
Flecainide	KCNH2	target	Anticoagulant/Antiplatelet/Antiarrhythmic	2
Flecainide	ORM1	transporter	Anticoagulant/Antiplatelet/Antiarrhythmic	4
Flecainide	RYR2	target	Anticoagulant/Antiplatelet/Antiarrhythmic	1
Flecainide	SCN4A	target	Anticoagulant/Antiplatelet/Antiarrhythmic	1
Flecainide	SCN5A	target	Anticoagulant/Antiplatelet/Antiarrhythmic	1
Flecainide	SLC47A1	transporter	Anticoagulant/Antiplatelet/Antiarrhythmic	3
Fluindione	CYP2C9	enzyme	Anticoagulant/Antiplatelet/Antiarrhythmic	5
Fluvastatin	ABCC2	transporter	Lipid modifying/Antiobesity	4
Fluvastatin	CYP1A1	enzyme	Lipid modifying/Antiobesity	5
Fluvastatin	CYP2B6	enzyme	Lipid modifying/Antiobesity	4
Fluvastatin	CYP2C19	enzyme	Lipid modifying/Antiobesity	5
Fluvastatin	CYP2C8	enzyme	Lipid modifying/Antiobesity	5
Fluvastatin	CYP2C9	enzyme	Lipid modifying/Antiobesity	5
Fluvastatin	CYP2D6	enzyme	Lipid modifying/Antiobesity	5
Fluvastatin	CYP3A4	enzyme	Lipid modifying/Antiobesity	5
Fluvastatin	CYP3A5	enzyme	Lipid modifying/Antiobesity	4
Fluvastatin	HDAC2	target	Lipid modifying/Antiobesity	1
Fluvastatin	HMGCR	target	Lipid modifying/Antiobesity	1
Fluvastatin	SLC15A1	transporter	Lipid modifying/Antiobesity	3
Fluvastatin	SLCO1B1	transporter	Lipid modifying/Antiobesity	4
Fluvastatin	SLCO1B3	transporter	Lipid modifying/Antiobesity	4
Fluvastatin	SLCO2B1	transporter	Lipid modifying/Antiobesity	4
Fluvastatin	UGT1A1	enzyme	Lipid modifying/Antiobesity	3
Fluvastatin	UGT1A3	enzyme	Lipid modifying/Antiobesity	3
Fluvastatin	UGT2B7	enzyme	Lipid modifying/Antiobesity	4
Fondaparinux	F10	target	Anticoagulant/Antiplatelet/Antiarrhythmic	1
Fondaparinux	SERPINC1	target	Anticoagulant/Antiplatelet/Antiarrhythmic	1
Fosinopril	ACE	target	Antihypertensive	1
Fosinopril	SLC15A1	transporter	Antihypertensive	3
Fosinopril	SLC15A2	transporter	Antihypertensive	2
Furosemide	ABCC2	transporter	Antihypertensive	4
Furosemide	ALB	transporter	Antihypertensive	4
Furosemide	CA2	target	Antihypertensive	1
Furosemide	GPR35	target	Antihypertensive	1
Furosemide	PGD	enzyme	Antihypertensive	1
Furosemide	SERPINA7	transporter	Antihypertensive	3
Furosemide	SLC12A1	target	Antihypertensive	1
Furosemide	SLC22A11	transporter	Antihypertensive	2
Furosemide	SLC22A5	transporter	Antihypertensive	3
Furosemide	SLC22A6	transporter	Antihypertensive	4
Furosemide	SLC22A8	transporter	Antihypertensive	5
Furosemide	SLCO2A1	transporter	Antihypertensive	1
Furosemide	UGT1A1	enzyme	Antihypertensive	3
Gemfibrozil	ALB	transporter	Lipid modifying/Antiobesity	4
Gemfibrozil	CYP1A2	enzyme	Lipid modifying/Antiobesity	5
Gemfibrozil	CYP2C19	enzyme	Lipid modifying/Antiobesity	5
Gemfibrozil	CYP2C8	enzyme	Lipid modifying/Antiobesity	5
Gemfibrozil	CYP2C9	enzyme	Lipid modifying/Antiobesity	5
Gemfibrozil	CYP3A4	enzyme	Lipid modifying/Antiobesity	5
Gemfibrozil	PPARA	target	Lipid modifying/Antiobesity	3
Gemfibrozil	SLC22A8	target	Lipid modifying/Antiobesity	5
Gemfibrozil	SLCO1B1	target	Lipid modifying/Antiobesity	4
Gemfibrozil	SLCO1B3	target	Lipid modifying/Antiobesity	4
Gemfibrozil	SLCO2B1	target	Lipid modifying/Antiobesity	4
Gemfibrozil	UGT1A1	enzyme	Lipid modifying/Antiobesity	3
Gemfibrozil	UGT1A3	enzyme	Lipid modifying/Antiobesity	3
Gemfibrozil	UGT1A9	enzyme	Lipid modifying/Antiobesity	4
Gemfibrozil	UGT2B17	enzyme	Lipid modifying/Antiobesity	2
Gemfibrozil	UGT2B4	enzyme	Lipid modifying/Antiobesity	3
Gemfibrozil	UGT2B7	enzyme	Lipid modifying/Antiobesity	4
Guanabenz	ADRA2A	target	Antihypertensive	2
Guanabenz	ADRA2B	target	Antihypertensive	2
Guanabenz	CYP1A2	enzyme	Antihypertensive	5
Guanadrel	SLC6A2	target	Antihypertensive	2
Guanethidine	SLC6A2	target	Antihypertensive	2
Guanfacine	ADRA2A	target	Antihypertensive	2
Guanfacine	ADRA2B	target	Antihypertensive	2
Guanfacine	CYP2C19	enzyme	Antihypertensive	5
Guanfacine	CYP3A4	enzyme	Antihypertensive	5
Guanfacine	SLC22A1	transporter	Antihypertensive	4
Guanfacine	SLC22A2	transporter	Antihypertensive	5
Guanfacine	SLC47A1	transporter	Antihypertensive	3
Heparin	F10	target	Anticoagulant/Antiplatelet/Antiarrhythmic	1
Heparin	FGF1	target	Anticoagulant/Antiplatelet/Antiarrhythmic	1
Heparin	FGF19	target	Anticoagulant/Antiplatelet/Antiarrhythmic	1
Heparin	FGF2	target	Anticoagulant/Antiplatelet/Antiarrhythmic	1
Heparin	FGF4	target	Anticoagulant/Antiplatelet/Antiarrhythmic	1
Heparin	FGFR1	target	Anticoagulant/Antiplatelet/Antiarrhythmic	1
Heparin	FGFR2	target	Anticoagulant/Antiplatelet/Antiarrhythmic	1
Heparin	FGFR4	target	Anticoagulant/Antiplatelet/Antiarrhythmic	1
Heparin	HGF	target	Anticoagulant/Antiplatelet/Antiarrhythmic	1
Heparin	HPSE	enzyme	Anticoagulant/Antiplatelet/Antiarrhythmic	1
Heparin	PF4	target	Anticoagulant/Antiplatelet/Antiarrhythmic	1
Heparin	SELP	target	Anticoagulant/Antiplatelet/Antiarrhythmic	1
Heparin	SERPINA7	transporter	Anticoagulant/Antiplatelet/Antiarrhythmic	3
Heparin	SERPINC1	target	Anticoagulant/Antiplatelet/Antiarrhythmic	1
Hydralazine	ALB	transporter	Antihypertensive	4
Hydralazine	AOC3	target	Antihypertensive	1
Hydralazine	CYP3A4	enzyme	Antihypertensive	5
Hydralazine	HIF1A	target	Antihypertensive	1
Hydralazine	P4HA1	target	Antihypertensive	1
Hydrochlorothiazide	ABCC4	transporter	Antihypertensive	4
Hydrochlorothiazide	ALB	transporter	Antihypertensive	4
Hydrochlorothiazide	KCNMA1	target	Antihypertensive	1
Hydrochlorothiazide	SLC12A3	target	Antihypertensive	1
Hydrochlorothiazide	SLC22A11	transporter	Antihypertensive	2
Hydrochlorothiazide	SLC22A6	transporter	Antihypertensive	4
Hydrochlorothiazide	SLC22A8	transporter	Antihypertensive	5
Hydroflumethiazide	ALB	transporter	Antihypertensive	4
Hydroflumethiazide	ATP1A1	target	Antihypertensive	2
Hydroflumethiazide	CA1	target	Antihypertensive	1
Hydroflumethiazide	CA12	target	Antihypertensive	1
Hydroflumethiazide	CA2	target	Antihypertensive	1
Hydroflumethiazide	CA4	target	Antihypertensive	1
Hydroflumethiazide	CA7	target	Antihypertensive	1
Hydroflumethiazide	CA9	target	Antihypertensive	1
Hydroflumethiazide	KCNMA1	target	Antihypertensive	1
Hydroflumethiazide	SLC12A1	target	Antihypertensive	1
Hydroflumethiazide	SLC22A6	transporter	Antihypertensive	4
Hydroflumethiazide	SLC22A8	transporter	Antihypertensive	5
Ibutilide	CACNA1C	target	Anticoagulant/Antiplatelet/Antiarrhythmic	2
Ibutilide	CACNA2D1	target	Anticoagulant/Antiplatelet/Antiarrhythmic	2
Ibutilide	CACNB1	target	Anticoagulant/Antiplatelet/Antiarrhythmic	2
Ibutilide	CACNG1	target	Anticoagulant/Antiplatelet/Antiarrhythmic	2
Ibutilide	KCNH2	target	Anticoagulant/Antiplatelet/Antiarrhythmic	2
Ibutilide	KCNH6	target	Anticoagulant/Antiplatelet/Antiarrhythmic	2
Ibutilide	KCNH7	target	Anticoagulant/Antiplatelet/Antiarrhythmic	2
Ibutilide	KCNJ11	target	Anticoagulant/Antiplatelet/Antiarrhythmic	3
Ibutilide	KCNK1	target	Anticoagulant/Antiplatelet/Antiarrhythmic	1
Ibutilide	KCNK6	target	Anticoagulant/Antiplatelet/Antiarrhythmic	1
Iloprost	PDE4A	target	Antihypertensive	2
Iloprost	PDE4B	target	Antihypertensive	1
Iloprost	PDE4C	target	Antihypertensive	1
Iloprost	PDE4D	target	Antihypertensive	1
Iloprost	PLAT	target	Antihypertensive	1
Iloprost	PTGDR2	target	Antihypertensive	1
Iloprost	PTGER1	target	Antihypertensive	1
Iloprost	PTGIR	target	Antihypertensive	1
Iloprost	SLCO2A1	transporter	Antihypertensive	1
Iloprost	SLCO2B1	transporter	Antihypertensive	4
Iloprost	SLCO3A1	transporter	Antihypertensive	1
Indapamide	ALB	transporter	Antihypertensive	4
Indapamide	CYP3A4	enzyme	Antihypertensive	5
Indapamide	EPHX1	enzyme	Antihypertensive	1
Indapamide	ORM1	transporter	Antihypertensive	4
Indapamide	SLC12A3	target	Antihypertensive	1
Indoramin	ADRA1A	target	Antihypertensive	3
Irbesartan	AGTR1	target	Antihypertensive	1
Irbesartan	ALB	transporter	Antihypertensive	4
Irbesartan	CYP2C8	enzyme	Antihypertensive	5
Irbesartan	CYP2C9	enzyme	Antihypertensive	5
Irbesartan	CYP3A4	enzyme	Antihypertensive	5
Irbesartan	JUN	target	Antihypertensive	1
Irbesartan	ORM1	transporter	Antihypertensive	4
Irbesartan	PTGS1	enzyme	Antihypertensive	3
Irbesartan	UGT1A3	enzyme	Antihypertensive	3
Isosorbide dinitrate	CYP2E1	enzyme	Antihypertensive	3
Isosorbide dinitrate	NPR1	target	Antihypertensive	1
Isradipine	ABCB11	transporter	Antihypertensive	4
Isradipine	CACNA1C	target	Antihypertensive	2
Isradipine	CACNA1D	target	Antihypertensive	2
Isradipine	CACNA1H	target	Antihypertensive	2
Isradipine	CACNA1S	target	Antihypertensive	2
Isradipine	CACNA2D1	target	Antihypertensive	2
Isradipine	CACNA2D2	target	Antihypertensive	1
Isradipine	CACNB2	target	Antihypertensive	2
Isradipine	CYP3A4	enzyme	Antihypertensive	5
Labetalol	ABCB5	transporter	Antihypertensive	1
Labetalol	ADRA1A	target	Antihypertensive	3
Labetalol	ADRB1	target	Antihypertensive	3
Labetalol	ADRB2	target	Antihypertensive	3
Labetalol	ALB	transporter	Antihypertensive	4
Labetalol	CYP2C19	enzyme	Antihypertensive	5
Labetalol	CYP2D6	enzyme	Antihypertensive	5
Labetalol	ORM1	transporter	Antihypertensive	4
Labetalol	UGT1A1	enzyme	Antihypertensive	3
Labetalol	UGT1A9	enzyme	Antihypertensive	4
Labetalol	UGT2B7	enzyme	Antihypertensive	4
Lacidipine	ALB	transporter	Antihypertensive	4
Lacidipine	CACNA1C	target	Antihypertensive	2
Lacidipine	CYP3A4	enzyme	Antihypertensive	5
Lacidipine	ORM1	transporter	Antihypertensive	4
Lansoprazole	ABCB1	transporter	PPI	5
Lansoprazole	ABCG2	transporter	PPI	5
Lansoprazole	ATP4A	target	PPI	1
Lansoprazole	CYP1A1	enzyme	PPI	5
Lansoprazole	CYP1B1	enzyme	PPI	1
Lansoprazole	CYP2C18	enzyme	PPI	3
Lansoprazole	CYP2C19	enzyme	PPI	5
Lansoprazole	CYP2C8	enzyme	PPI	5
Lansoprazole	CYP2C9	enzyme	PPI	5
Lansoprazole	CYP2D6	enzyme	PPI	5
Lansoprazole	CYP3A4	enzyme	PPI	5
Lansoprazole	MAPT	target	PPI	1
Lansoprazole	SLC22A1	transporter	PPI	4
Lansoprazole	SLC22A2	transporter	PPI	5
Lansoprazole	SLC22A3	transporter	PPI	4
Lansoprazole	SLC22A8	transporter	PPI	5
Lepirudin	F2	target	Anticoagulant/Antiplatelet/Antiarrhythmic	1
Lercanidipine	CACNG1	target	Antihypertensive	2
Lercanidipine	CYP2D6	enzyme	Antihypertensive	5
Lercanidipine	CYP3A4	enzyme	Antihypertensive	5
Lercanidipine	CYP3A5	enzyme	Antihypertensive	4
Lercanidipine	CYP3A7	enzyme	Antihypertensive	4
Levamlodipine	ABCB1	transporter	Antihypertensive	5
Levamlodipine	ALB	transporter	Antihypertensive	4
Levamlodipine	CACNA1C	target	Antihypertensive	2
Levamlodipine	CACNA1D	target	Antihypertensive	2
Levamlodipine	CYP3A4	enzyme	Antihypertensive	5
Levamlodipine	NOS2	enzyme	Antihypertensive	2
Levamlodipine	NOS2	target	Antihypertensive	2
Levamlodipine	NOS3	enzyme	Antihypertensive	1
Levamlodipine	NOS3	target	Antihypertensive	1
Levamlodipine	SLC10A2	transporter	Antihypertensive	1
Levamlodipine	SLC22A5	transporter	Antihypertensive	3
Levosimendan	KCNJ11	target	Anticoagulant/Antiplatelet/Antiarrhythmic	3
Levosimendan	KCNJ8	target	Anticoagulant/Antiplatelet/Antiarrhythmic	2
Levosimendan	PDE3A	target	Anticoagulant/Antiplatelet/Antiarrhythmic	1
Levosimendan	TNNC1	target	Anticoagulant/Antiplatelet/Antiarrhythmic	2
Lidoflazine	CYP3A4	enzyme	Anticoagulant/Antiplatelet/Antiarrhythmic	5
Lisinopril	ACE	target	Antihypertensive	1
Lisinopril	REN	target	Antihypertensive	1
Lisinopril	SLC15A1	transporter	Antihypertensive	3
Lisinopril	SLC15A2	transporter	Antihypertensive	2
Lofexidine	ABCB5	transporter	Antihypertensive	1
Lofexidine	ADRA1A	target	Antihypertensive	3
Lofexidine	ADRA2A	target	Antihypertensive	2
Lofexidine	CYP1A2	enzyme	Antihypertensive	5
Lofexidine	CYP2C19	enzyme	Antihypertensive	5
Lofexidine	CYP2D6	enzyme	Antihypertensive	5
Lofexidine	HTR1A	target	Antihypertensive	2
Lofexidine	HTR1D	target	Antihypertensive	2
Lofexidine	HTR2C	target	Antihypertensive	2
Lofexidine	HTR7	target	Antihypertensive	1
Lofexidine	SLC47A1	transporter	Antihypertensive	3
Lomitapide	ABCB1	transporter	Lipid modifying/Antiobesity	5
Lomitapide	CYP3A4	enzyme	Lipid modifying/Antiobesity	5
Lomitapide	MTTP	target	Lipid modifying/Antiobesity	1
Lorcaserin	CYP1A1	enzyme	Lipid modifying/Antiobesity	5
Lorcaserin	CYP1A2	enzyme	Lipid modifying/Antiobesity	5
Lorcaserin	CYP2A6	enzyme	Lipid modifying/Antiobesity	4
Lorcaserin	CYP2B6	enzyme	Lipid modifying/Antiobesity	4
Lorcaserin	CYP2C19	enzyme	Lipid modifying/Antiobesity	5
Lorcaserin	CYP2D6	enzyme	Lipid modifying/Antiobesity	5
Lorcaserin	CYP3A4	enzyme	Lipid modifying/Antiobesity	5
Lorcaserin	FMO1	enzyme	Lipid modifying/Antiobesity	1
Lorcaserin	HTR2C	target	Lipid modifying/Antiobesity	2
Losartan	ABCB1	transporter	Antihypertensive	5
Losartan	ABCB11	transporter	Antihypertensive	4
Losartan	AGTR1	target	Antihypertensive	1
Losartan	ALB	transporter	Antihypertensive	4
Losartan	CYP2C19	enzyme	Antihypertensive	5
Losartan	CYP2C8	enzyme	Antihypertensive	5
Losartan	CYP2C9	enzyme	Antihypertensive	5
Losartan	CYP3A4	enzyme	Antihypertensive	5
Losartan	SLC22A12	transporter	Antihypertensive	2
Losartan	SLC22A6	transporter	Antihypertensive	4
Losartan	SLC2A9	transporter	Antihypertensive	1
Losartan	UGT1A1	enzyme	Antihypertensive	3
Losartan	UGT1A10	enzyme	Antihypertensive	2
Losartan	UGT1A3	enzyme	Antihypertensive	3
Losartan	UGT2B17	enzyme	Antihypertensive	2
Losartan	UGT2B7	enzyme	Antihypertensive	4
Lovastatin	ABCB1	transporter	Lipid modifying/Antiobesity	5
Lovastatin	ABCB11	transporter	Lipid modifying/Antiobesity	4
Lovastatin	ABCC2	transporter	Lipid modifying/Antiobesity	4
Lovastatin	ALB	transporter	Lipid modifying/Antiobesity	4
Lovastatin	CYP2C19	enzyme	Lipid modifying/Antiobesity	5
Lovastatin	CYP2C8	enzyme	Lipid modifying/Antiobesity	5
Lovastatin	CYP3A4	enzyme	Lipid modifying/Antiobesity	5
Lovastatin	HDAC2	target	Lipid modifying/Antiobesity	1
Lovastatin	HMGCR	target	Lipid modifying/Antiobesity	1
Lovastatin	ITGAL	target	Lipid modifying/Antiobesity	1
Lovastatin	PON3	enzyme	Lipid modifying/Antiobesity	2
Lovastatin	SLCO1A2	transporter	Lipid modifying/Antiobesity	4
Lovastatin	SLCO1B1	transporter	Lipid modifying/Antiobesity	4
Lovastatin	SLCO1B3	transporter	Lipid modifying/Antiobesity	4
Lovastatin	SLCO2B1	transporter	Lipid modifying/Antiobesity	4
Lovastatin	UGT1A1	enzyme	Lipid modifying/Antiobesity	3
Lovastatin	UGT1A3	enzyme	Lipid modifying/Antiobesity	3
Lovastatin	UGT2B7	enzyme	Lipid modifying/Antiobesity	4
Macitentan	ALB	transporter	Antihypertensive	4
Macitentan	CYP2C19	enzyme	Antihypertensive	5
Macitentan	CYP3A4	enzyme	Antihypertensive	5
Macitentan	EDNRA	target	Antihypertensive	2
Macitentan	EDNRB	target	Antihypertensive	1
Manidipine	CACNA1C	target	Antihypertensive	2
Manidipine	CACNA1G	target	Antihypertensive	2
Manidipine	CYP1A1	enzyme	Antihypertensive	5
Manidipine	CYP2B6	enzyme	Antihypertensive	4
Manidipine	CYP2C19	enzyme	Antihypertensive	5
Manidipine	CYP2C9	enzyme	Antihypertensive	5
Manidipine	CYP2D6	enzyme	Antihypertensive	5
Manidipine	CYP3A4	enzyme	Antihypertensive	5
Mazindol	SLC18A2	target	Lipid modifying/Antiobesity	2
Mazindol	SLC6A2	target	Lipid modifying/Antiobesity	2
Mazindol	SLC6A3	target	Lipid modifying/Antiobesity	1
Mazindol	SLC6A4	target	Lipid modifying/Antiobesity	2
Mecamylamine	CHRNA2	target	Antihypertensive	1
Mecamylamine	CHRNA4	target	Antihypertensive	1
Mecamylamine	CHRNA7	target	Antihypertensive	1
Mecamylamine	CHRNB2	target	Antihypertensive	1
Methyldopa	ADRA2A	target	Antihypertensive	2
Methyldopa	COMT	enzyme	Antihypertensive	2
Methyldopa	DDC	target	Antihypertensive	1
Methyldopa	SLC15A1	transporter	Antihypertensive	3
Metolazone	SLC12A3	target	Antihypertensive	1
Metoprolol	ADRB1	target	Antihypertensive	3
Metoprolol	ADRB2	target	Antihypertensive	3
Metoprolol	ALB	transporter	Antihypertensive	4
Metoprolol	CYP2D6	enzyme	Antihypertensive	5
Metoprolol	CYP3A4	enzyme	Antihypertensive	5
Metoprolol	SLC22A2	transporter	Antihypertensive	5
Metyrosine	TH	target	Antihypertensive	1
Mexiletine	AHR	target	Anticoagulant/Antiplatelet/Antiarrhythmic	4
Mexiletine	CYP1A2	enzyme	Anticoagulant/Antiplatelet/Antiarrhythmic	5
Mexiletine	CYP2B6	enzyme	Anticoagulant/Antiplatelet/Antiarrhythmic	4
Mexiletine	CYP2D6	enzyme	Anticoagulant/Antiplatelet/Antiarrhythmic	5
Mexiletine	CYP2E1	enzyme	Anticoagulant/Antiplatelet/Antiarrhythmic	3
Mexiletine	CYP3A4	enzyme	Anticoagulant/Antiplatelet/Antiarrhythmic	5
Mexiletine	SCN5A	target	Anticoagulant/Antiplatelet/Antiarrhythmic	1
Moexipril	ACE	target	Antihypertensive	1
Moexipril	SLC15A1	transporter	Antihypertensive	3
Moexipril	SLC15A2	transporter	Antihypertensive	2
Moricizine	SCN5A	target	Anticoagulant/Antiplatelet/Antiarrhythmic	1
Moxonidine	ADRA2A	target	Antihypertensive	2
Moxonidine	NISCH	target	Antihypertensive	1
Nadolol	ABCB1	transporter	Antihypertensive	5
Nadolol	ADRB1	target	Antihypertensive	3
Nadolol	ADRB2	target	Antihypertensive	3
Nadolol	ORM1	transporter	Antihypertensive	4
Nadolol	POU2F1	transporter	Antihypertensive	1
Nadolol	POU2F2	transporter	Antihypertensive	1
Nadolol	SLC47A1	transporter	Antihypertensive	3
Nadolol	SLC47A2	transporter	Antihypertensive	3
Nadroparin	FOS	target	Anticoagulant/Antiplatelet/Antiarrhythmic	1
Nadroparin	MYC	target	Anticoagulant/Antiplatelet/Antiarrhythmic	1
Nadroparin	SELP	target	Anticoagulant/Antiplatelet/Antiarrhythmic	1
Nadroparin	SERPINC1	target	Anticoagulant/Antiplatelet/Antiarrhythmic	1
Naltrexone	OPRD1	target	Lipid modifying/Antiobesity	1
Naltrexone	OPRK1	target	Lipid modifying/Antiobesity	1
Naltrexone	OPRM1	target	Lipid modifying/Antiobesity	1
Naltrexone	SIGMAR1	target	Lipid modifying/Antiobesity	1
Naltrexone	UGT1A1	enzyme	Lipid modifying/Antiobesity	3
Nebivolol	ADRB1	target	Antihypertensive	3
Nebivolol	ADRB2	target	Antihypertensive	3
Nebivolol	ADRB3	target	Antihypertensive	2
Nebivolol	ALB	transporter	Antihypertensive	4
Nebivolol	CYP2C19	enzyme	Antihypertensive	5
Nebivolol	CYP2D6	enzyme	Antihypertensive	5
Nebivolol	CYP3A4	enzyme	Antihypertensive	5
Niacin	CYP2D6	enzyme	Lipid modifying/Antiobesity	5
Niacin	CYP2E1	enzyme	Lipid modifying/Antiobesity	3
Niacin	CYP3A4	enzyme	Lipid modifying/Antiobesity	5
Niacin	HCAR2	target	Lipid modifying/Antiobesity	1
Niacin	HCAR3	target	Lipid modifying/Antiobesity	1
Niacin	NNMT	target	Lipid modifying/Antiobesity	1
Niacin	QPRT	target	Lipid modifying/Antiobesity	1
Niacin	SERPINA7	transporter	Lipid modifying/Antiobesity	3
Niacin	SLC16A1	transporter	Lipid modifying/Antiobesity	2
Niacin	SLC16A3	transporter	Lipid modifying/Antiobesity	1
Niacin	SLC22A5	transporter	Lipid modifying/Antiobesity	3
Niacin	SLC5A8	transporter	Lipid modifying/Antiobesity	1
Niacin	SLCO2B1	transporter	Lipid modifying/Antiobesity	4
Nicardipine	ABCB1	transporter	Antihypertensive	5
Nicardipine	ABCB11	transporter	Antihypertensive	4
Nicardipine	ADRA1A	target	Antihypertensive	3
Nicardipine	ADRA1B	target	Antihypertensive	2
Nicardipine	ADRA1D	target	Antihypertensive	2
Nicardipine	CACNA1C	target	Antihypertensive	2
Nicardipine	CACNA1D	target	Antihypertensive	2
Nicardipine	CACNA2D1	target	Antihypertensive	2
Nicardipine	CACNB2	target	Antihypertensive	2
Nicardipine	CALM1	target	Antihypertensive	1
Nicardipine	CHRM1	target	Antihypertensive	2
Nicardipine	CHRM2	target	Antihypertensive	2
Nicardipine	CHRM3	target	Antihypertensive	2
Nicardipine	CHRM4	target	Antihypertensive	1
Nicardipine	CHRM5	target	Antihypertensive	1
Nicardipine	CYP2B6	enzyme	Antihypertensive	4
Nicardipine	CYP2C19	enzyme	Antihypertensive	5
Nicardipine	CYP2C8	enzyme	Antihypertensive	5
Nicardipine	CYP2C9	enzyme	Antihypertensive	5
Nicardipine	CYP2D6	enzyme	Antihypertensive	5
Nicardipine	CYP2E1	enzyme	Antihypertensive	3
Nicardipine	CYP3A4	enzyme	Antihypertensive	5
Nicardipine	CYP3A5	enzyme	Antihypertensive	4
Nicardipine	PDE1A	target	Antihypertensive	1
Nicardipine	PDE1B	target	Antihypertensive	1
Nicardipine	SLCO1B1	transporter	Antihypertensive	4
Nicorandil	ABCC9	target	Anticoagulant/Antiplatelet/Antiarrhythmic	2
Nifedipine	ABCB1	transporter	Antihypertensive	5
Nifedipine	ABCB11	transporter	Antihypertensive	4
Nifedipine	ABCC2	transporter	Antihypertensive	4
Nifedipine	ABCC3	transporter	Antihypertensive	5
Nifedipine	ALB	transporter	Antihypertensive	4
Nifedipine	CACNA1C	target	Antihypertensive	2
Nifedipine	CACNA1D	target	Antihypertensive	2
Nifedipine	CACNA1G	target	Antihypertensive	2
Nifedipine	CACNA1S	target	Antihypertensive	2
Nifedipine	CACNB2	target	Antihypertensive	2
Nifedipine	CALM1	target	Antihypertensive	1
Nifedipine	CYP1A1	enzyme	Antihypertensive	5
Nifedipine	CYP1A2	enzyme	Antihypertensive	5
Nifedipine	CYP2A6	enzyme	Antihypertensive	4
Nifedipine	CYP2B6	enzyme	Antihypertensive	4
Nifedipine	CYP2C8	enzyme	Antihypertensive	5
Nifedipine	CYP2C9	enzyme	Antihypertensive	5
Nifedipine	CYP2D6	enzyme	Antihypertensive	5
Nifedipine	CYP2E1	enzyme	Antihypertensive	3
Nifedipine	CYP3A4	enzyme	Antihypertensive	5
Nifedipine	CYP3A5	enzyme	Antihypertensive	4
Nifedipine	KCND3	target	Antihypertensive	2
Nifedipine	NR1I2	target	Antihypertensive	3
Nifedipine	ORM1	transporter	Antihypertensive	4
Nifedipine	SLCO1B1	transporter	Antihypertensive	4
Nilvadipine	CACNA1C	target	Antihypertensive	2
Nilvadipine	CACNA1D	target	Antihypertensive	2
Nilvadipine	CACNA1S	target	Antihypertensive	2
Nilvadipine	CACNA2D1	target	Antihypertensive	2
Nilvadipine	CACNA2D3	target	Antihypertensive	1
Nilvadipine	CACNB2	target	Antihypertensive	2
Nilvadipine	CYP2A6	enzyme	Antihypertensive	4
Nilvadipine	CYP2C19	enzyme	Antihypertensive	5
Nilvadipine	CYP2C8	enzyme	Antihypertensive	5
Nilvadipine	CYP2E1	enzyme	Antihypertensive	3
Nilvadipine	CYP3A4	enzyme	Antihypertensive	5
Nimodipine	AHR	target	Antihypertensive	4
Nimodipine	CACNA1C	target	Antihypertensive	2
Nimodipine	CACNA1D	target	Antihypertensive	2
Nimodipine	CACNA1F	target	Antihypertensive	2
Nimodipine	CACNA1S	target	Antihypertensive	2
Nimodipine	CACNB1	target	Antihypertensive	2
Nimodipine	CACNB2	target	Antihypertensive	2
Nimodipine	CACNB3	target	Antihypertensive	2
Nimodipine	CACNB4	target	Antihypertensive	2
Nimodipine	CYP3A4	enzyme	Antihypertensive	5
Nimodipine	NR3C2	target	Antihypertensive	1
Nisoldipine	ABCB1	transporter	Antihypertensive	5
Nisoldipine	CACNA1C	target	Antihypertensive	2
Nisoldipine	CACNA1D	target	Antihypertensive	2
Nisoldipine	CACNA1S	target	Antihypertensive	2
Nisoldipine	CACNA2D1	target	Antihypertensive	2
Nisoldipine	CACNB2	target	Antihypertensive	2
Nisoldipine	CYP3A4	enzyme	Antihypertensive	5
Nisoldipine	CYP3A5	enzyme	Antihypertensive	4
Nisoldipine	CYP3A7	enzyme	Antihypertensive	4
Nitrendipine	ABCB1	transporter	Antihypertensive	5
Nitrendipine	ABCB11	transporter	Antihypertensive	4
Nitrendipine	CACNA1C	target	Antihypertensive	2
Nitrendipine	CACNA1D	target	Antihypertensive	2
Nitrendipine	CACNA1H	target	Antihypertensive	2
Nitrendipine	CACNA1S	target	Antihypertensive	2
Nitrendipine	CACNA2D1	target	Antihypertensive	2
Nitrendipine	CACNA2D2	target	Antihypertensive	1
Nitrendipine	CACNB2	target	Antihypertensive	2
Nitrendipine	CYP3A4	enzyme	Antihypertensive	5
Nitrendipine	CYP3A5	enzyme	Antihypertensive	4
Nitrendipine	CYP3A7	enzyme	Antihypertensive	4
Nitroglycerin	ALDH2	enzyme	Antihypertensive	1
Nitroglycerin	NPR1	target	Antihypertensive	1
Nitroprusside	CYP1A1	enzyme	Antihypertensive	5
Nitroprusside	NPR1	target	Antihypertensive	1
Nylidrin	CACNA1I	target	Anticoagulant/Antiplatelet/Antiarrhythmic	2
Nylidrin	COMT	enzyme	Anticoagulant/Antiplatelet/Antiarrhythmic	2
Nylidrin	CYP3A4	enzyme	Anticoagulant/Antiplatelet/Antiarrhythmic	5
Nylidrin	IFNAR2	target	Anticoagulant/Antiplatelet/Antiarrhythmic	1
Olmesartan	ABCB11	transporter	Antihypertensive	4
Olmesartan	ABCC2	transporter	Antihypertensive	4
Olmesartan	AGTR1	target	Antihypertensive	1
Olmesartan	SLCO1B1	transporter	Antihypertensive	4
Olmesartan	SLCO1B3	transporter	Antihypertensive	4
Omeprazole	ABCB1	transporter	PPI	5
Omeprazole	ABCC3	transporter	PPI	5
Omeprazole	ABCG2	transporter	PPI	5
Omeprazole	AHR	target	PPI	4
Omeprazole	ATP4A	target	PPI	1
Omeprazole	CYP1A1	enzyme	PPI	5
Omeprazole	CYP1A2	enzyme	PPI	5
Omeprazole	CYP1B1	enzyme	PPI	1
Omeprazole	CYP2C18	enzyme	PPI	3
Omeprazole	CYP2C19	enzyme	PPI	5
Omeprazole	CYP2C8	enzyme	PPI	5
Omeprazole	CYP2C9	enzyme	PPI	5
Omeprazole	CYP2D6	enzyme	PPI	5
Omeprazole	CYP3A4	enzyme	PPI	5
Orlistat	CYP3A4	enzyme	Lipid modifying/Antiobesity	5
Orlistat	FASN	target	Lipid modifying/Antiobesity	1
Orlistat	LIPF	target	Lipid modifying/Antiobesity	1
Orlistat	PLA2G4A	enzyme	Lipid modifying/Antiobesity	2
Orlistat	PNLIP	target	Lipid modifying/Antiobesity	1
Oxprenolol	ADRB1	target	Anticoagulant/Antiplatelet/Antiarrhythmic	3
Oxprenolol	ADRB2	target	Anticoagulant/Antiplatelet/Antiarrhythmic	3
Oxprenolol	ADRB3	target	Anticoagulant/Antiplatelet/Antiarrhythmic	2
Oxprenolol	CYP2D6	enzyme	Anticoagulant/Antiplatelet/Antiarrhythmic	5
Oxprenolol	SLC22A2	transporter	Anticoagulant/Antiplatelet/Antiarrhythmic	5
Pantoprazole	ABCB1	transporter	PPI	5
Pantoprazole	ABCG2	transporter	PPI	5
Pantoprazole	ATP4A	target	PPI	1
Pantoprazole	CYP2C19	enzyme	PPI	5
Pantoprazole	CYP3A4	enzyme	PPI	5
Pantoprazole	DDAH1	target	PPI	1
Pantoprazole	SLC22A8	transporter	PPI	5
Pargyline	MAOA	target	Antihypertensive	2
Pargyline	MAOB	target	Antihypertensive	3
Penbutolol	ADRB1	target	Antihypertensive	3
Penbutolol	ADRB2	target	Antihypertensive	3
Penbutolol	CYP2D6	enzyme	Antihypertensive	5
Penbutolol	HTR1A	target	Antihypertensive	2
Penbutolol	HTR1B	target	Antihypertensive	1
Penbutolol	ORM1	transporter	Antihypertensive	4
Pentolinium	CHRNA10	target	Antihypertensive	1
Pentolinium	CHRNA3	target	Antihypertensive	2
Pentolinium	CHRNB4	target	Antihypertensive	1
Pentoxifylline	ADORA1	target	Anticoagulant/Antiplatelet/Antiarrhythmic	1
Pentoxifylline	ADORA2A	target	Anticoagulant/Antiplatelet/Antiarrhythmic	1
Pentoxifylline	CYP1A2	enzyme	Anticoagulant/Antiplatelet/Antiarrhythmic	5
Pentoxifylline	NT5E	target	Anticoagulant/Antiplatelet/Antiarrhythmic	1
Perhexiline	CPT1A	target	Anticoagulant/Antiplatelet/Antiarrhythmic	2
Perhexiline	CPT2	target	Anticoagulant/Antiplatelet/Antiarrhythmic	1
Perhexiline	CYP2B6	enzyme	Anticoagulant/Antiplatelet/Antiarrhythmic	4
Perhexiline	CYP2D6	enzyme	Anticoagulant/Antiplatelet/Antiarrhythmic	5
Perhexiline	CYP3A4	enzyme	Anticoagulant/Antiplatelet/Antiarrhythmic	5
Perhexiline	KCNH2	target	Anticoagulant/Antiplatelet/Antiarrhythmic	2
Perindopril	ACE	target	Antihypertensive	1
Perindopril	BCHE	enzyme	Antihypertensive	3
Perindopril	SFRP4	target	Antihypertensive	1
Perindopril	SLC15A1	transporter	Antihypertensive	3
Perindopril	SLC15A2	transporter	Antihypertensive	2
Phenindione	VKORC1	target	Anticoagulant/Antiplatelet/Antiarrhythmic	1
Phenoxybenzamine	ADRA1A	target	Antihypertensive	3
Phenoxybenzamine	ADRA1B	target	Antihypertensive	2
Phenoxybenzamine	ADRA1D	target	Antihypertensive	2
Phenoxybenzamine	ADRA2A	target	Antihypertensive	2
Phenoxybenzamine	ADRA2B	target	Antihypertensive	2
Phenoxybenzamine	ADRA2C	target	Antihypertensive	2
Phenoxybenzamine	ADRB2	target	Antihypertensive	3
Phenoxybenzamine	CALM1	target	Antihypertensive	1
Phenoxybenzamine	SLC22A1	transporter	Antihypertensive	4
Phenoxybenzamine	SLC22A2	transporter	Antihypertensive	5
Phenoxybenzamine	SLC22A3	transporter	Antihypertensive	4
Phenprocoumon	ALB	transporter	Anticoagulant/Antiplatelet/Antiarrhythmic	4
Phenprocoumon	CYP2C8	enzyme	Anticoagulant/Antiplatelet/Antiarrhythmic	5
Phenprocoumon	CYP2C9	enzyme	Anticoagulant/Antiplatelet/Antiarrhythmic	5
Phenprocoumon	CYP3A4	enzyme	Anticoagulant/Antiplatelet/Antiarrhythmic	5
Phenprocoumon	ORM1	transporter	Anticoagulant/Antiplatelet/Antiarrhythmic	4
Phenprocoumon	VKORC1	target	Anticoagulant/Antiplatelet/Antiarrhythmic	1
Phentermine	CYP3A4	enzyme	Lipid modifying/Antiobesity	5
Phentermine	MAOA	target	Lipid modifying/Antiobesity	2
Phentermine	MAOB	target	Lipid modifying/Antiobesity	3
Phentermine	NPY	target	Lipid modifying/Antiobesity	1
Phentermine	SLC6A2	target	Lipid modifying/Antiobesity	2
Phentermine	SLC6A3	target	Lipid modifying/Antiobesity	1
Phentermine	SLC6A4	target	Lipid modifying/Antiobesity	2
Phentolamine	ADRA1A	target	Antihypertensive	3
Phentolamine	ADRA1B	target	Antihypertensive	2
Phentolamine	ADRA1D	target	Antihypertensive	2
Phentolamine	ADRA2A	target	Antihypertensive	2
Pinacidil	CYP3A4	enzyme	Antihypertensive	5
Pindolol	ADRB1	target	Antihypertensive	3
Pindolol	ADRB2	target	Antihypertensive	3
Pindolol	ADRB3	target	Antihypertensive	2
Pindolol	CYP2D6	enzyme	Antihypertensive	5
Pindolol	HTR1A	target	Antihypertensive	2
Pindolol	HTR1B	target	Antihypertensive	1
Pitavastatin	ABCB1	transporter	Lipid modifying/Antiobesity	5
Pitavastatin	ABCB11	transporter	Lipid modifying/Antiobesity	4
Pitavastatin	ABCC2	transporter	Lipid modifying/Antiobesity	4
Pitavastatin	ABCG2	transporter	Lipid modifying/Antiobesity	5
Pitavastatin	ALB	transporter	Lipid modifying/Antiobesity	4
Pitavastatin	CYP2C8	enzyme	Lipid modifying/Antiobesity	5
Pitavastatin	CYP2C9	enzyme	Lipid modifying/Antiobesity	5
Pitavastatin	HMGCR	target	Lipid modifying/Antiobesity	1
Pitavastatin	ITGAL	target	Lipid modifying/Antiobesity	1
Pitavastatin	ORM1	transporter	Lipid modifying/Antiobesity	4
Pitavastatin	SLC10A1	transporter	Lipid modifying/Antiobesity	1
Pitavastatin	SLCO1B1	transporter	Lipid modifying/Antiobesity	4
Pitavastatin	SLCO1B3	transporter	Lipid modifying/Antiobesity	4
Pitavastatin	SLCO2B1	transporter	Lipid modifying/Antiobesity	4
Pitavastatin	UGT1A3	enzyme	Lipid modifying/Antiobesity	3
Pitavastatin	UGT2B7	enzyme	Lipid modifying/Antiobesity	4
Polythiazide	ALB	transporter	Antihypertensive	4
Polythiazide	SLC12A3	target	Antihypertensive	1
Polythiazide	SLC22A6	transporter	Antihypertensive	4
Polythiazide	SLC22A8	transporter	Antihypertensive	5
Practolol	ADRB1	target	Anticoagulant/Antiplatelet/Antiarrhythmic	3
Practolol	CYP2D6	enzyme	Anticoagulant/Antiplatelet/Antiarrhythmic	5
Prasugrel	ALB	transporter	Anticoagulant/Antiplatelet/Antiarrhythmic	4
Prasugrel	CES2	enzyme	Anticoagulant/Antiplatelet/Antiarrhythmic	1
Prasugrel	CYP2B6	enzyme	Anticoagulant/Antiplatelet/Antiarrhythmic	4
Prasugrel	CYP2C19	enzyme	Anticoagulant/Antiplatelet/Antiarrhythmic	5
Prasugrel	CYP2C9	enzyme	Anticoagulant/Antiplatelet/Antiarrhythmic	5
Prasugrel	CYP3A4	enzyme	Anticoagulant/Antiplatelet/Antiarrhythmic	5
Prasugrel	P2RY12	target	Anticoagulant/Antiplatelet/Antiarrhythmic	2
Pravastatin	ABCB1	transporter	Lipid modifying/Antiobesity	5
Pravastatin	ABCB11	transporter	Lipid modifying/Antiobesity	4
Pravastatin	ABCC2	transporter	Lipid modifying/Antiobesity	4
Pravastatin	ABCG2	transporter	Lipid modifying/Antiobesity	5
Pravastatin	HDAC2	target	Lipid modifying/Antiobesity	1
Pravastatin	HMGCR	target	Lipid modifying/Antiobesity	1
Pravastatin	SLC16A1	transporter	Lipid modifying/Antiobesity	2
Pravastatin	SLC22A11	transporter	Lipid modifying/Antiobesity	2
Pravastatin	SLC22A6	transporter	Lipid modifying/Antiobesity	4
Pravastatin	SLC22A7	transporter	Lipid modifying/Antiobesity	3
Pravastatin	SLC22A8	transporter	Lipid modifying/Antiobesity	5
Pravastatin	SLCO1A2	transporter	Lipid modifying/Antiobesity	4
Pravastatin	SLCO1B1	transporter	Lipid modifying/Antiobesity	4
Pravastatin	SLCO1B3	transporter	Lipid modifying/Antiobesity	4
Pravastatin	SLCO2B1	transporter	Lipid modifying/Antiobesity	4
Prazosin	ABCB1	transporter	Antihypertensive	5
Prazosin	ABCG2	transporter	Antihypertensive	5
Prazosin	ADRA1A	target	Antihypertensive	3
Prazosin	ADRA1B	target	Antihypertensive	2
Prazosin	ADRA1D	target	Antihypertensive	2
Prazosin	ADRA2A	target	Antihypertensive	2
Prazosin	ADRA2B	target	Antihypertensive	2
Prazosin	KCNH2	target	Antihypertensive	2
Prazosin	ORM1	transporter	Antihypertensive	4
Prazosin	SLC22A1	transporter	Antihypertensive	4
Prazosin	SLC22A3	transporter	Antihypertensive	4
Probucol	ABCA1	target	Lipid modifying/Antiobesity	2
Probucol	CES1	target	Lipid modifying/Antiobesity	3
Procainamide	BCHE	enzyme	Anticoagulant/Antiplatelet/Antiarrhythmic	3
Procainamide	CYP2D6	enzyme	Anticoagulant/Antiplatelet/Antiarrhythmic	5
Procainamide	DNMT1	target	Anticoagulant/Antiplatelet/Antiarrhythmic	1
Procainamide	KCNH2	target	Anticoagulant/Antiplatelet/Antiarrhythmic	2
Procainamide	SCN5A	target	Anticoagulant/Antiplatelet/Antiarrhythmic	1
Procainamide	SLC22A1	transporter	Anticoagulant/Antiplatelet/Antiarrhythmic	4
Procainamide	SLC22A2	transporter	Anticoagulant/Antiplatelet/Antiarrhythmic	5
Procainamide	SLC22A3	transporter	Anticoagulant/Antiplatelet/Antiarrhythmic	4
Procainamide	SLC22A4	transporter	Anticoagulant/Antiplatelet/Antiarrhythmic	2
Procainamide	SLC22A5	transporter	Anticoagulant/Antiplatelet/Antiarrhythmic	3
Procainamide	SLC47A1	transporter	Anticoagulant/Antiplatelet/Antiarrhythmic	3
Procainamide	SLC47A2	transporter	Anticoagulant/Antiplatelet/Antiarrhythmic	3
Propafenone	ABCB1	transporter	Anticoagulant/Antiplatelet/Antiarrhythmic	5
Propafenone	ADRB1	target	Anticoagulant/Antiplatelet/Antiarrhythmic	3
Propafenone	ADRB2	target	Anticoagulant/Antiplatelet/Antiarrhythmic	3
Propafenone	CYP1A2	enzyme	Anticoagulant/Antiplatelet/Antiarrhythmic	5
Propafenone	CYP2D6	enzyme	Anticoagulant/Antiplatelet/Antiarrhythmic	5
Propafenone	CYP3A4	enzyme	Anticoagulant/Antiplatelet/Antiarrhythmic	5
Propafenone	KCNH2	target	Anticoagulant/Antiplatelet/Antiarrhythmic	2
Propafenone	SCN5A	target	Anticoagulant/Antiplatelet/Antiarrhythmic	1
Propranolol	ABCB1	transporter	Antihypertensive	5
Propranolol	ADRB1	target	Antihypertensive	3
Propranolol	ADRB2	target	Antihypertensive	3
Propranolol	ADRB3	target	Antihypertensive	2
Propranolol	ALB	transporter	Antihypertensive	4
Propranolol	CYP1A1	enzyme	Antihypertensive	5
Propranolol	CYP1A2	enzyme	Antihypertensive	5
Propranolol	CYP2C19	enzyme	Antihypertensive	5
Propranolol	CYP2D6	enzyme	Antihypertensive	5
Propranolol	CYP3A4	enzyme	Antihypertensive	5
Propranolol	CYP3A5	enzyme	Antihypertensive	4
Propranolol	CYP3A7	enzyme	Antihypertensive	4
Propranolol	HTR1A	target	Antihypertensive	2
Propranolol	HTR1B	target	Antihypertensive	1
Propranolol	MAOA	enzyme	Antihypertensive	2
Propranolol	ORM1	transporter	Antihypertensive	4
Propranolol	SLC22A2	transporter	Antihypertensive	5
Quinapril	ACE	target	Antihypertensive	1
Quinapril	ALB	transporter	Antihypertensive	4
Quinapril	CES1	enzyme	Antihypertensive	3
Quinapril	SLC15A1	transporter	Antihypertensive	3
Quinapril	SLC15A2	transporter	Antihypertensive	2
Quinapril	SLC22A8	transporter	Antihypertensive	5
Quinidine	ABCB1	transporter	Anticoagulant/Antiplatelet/Antiarrhythmic	5
Quinidine	ABCB11	transporter	Anticoagulant/Antiplatelet/Antiarrhythmic	4
Quinidine	ABCC2	transporter	Anticoagulant/Antiplatelet/Antiarrhythmic	4
Quinidine	ADRA1A	target	Anticoagulant/Antiplatelet/Antiarrhythmic	3
Quinidine	ADRA1B	target	Anticoagulant/Antiplatelet/Antiarrhythmic	2
Quinidine	ADRA1D	target	Anticoagulant/Antiplatelet/Antiarrhythmic	2
Quinidine	ALB	transporter	Anticoagulant/Antiplatelet/Antiarrhythmic	4
Quinidine	CYP1A1	enzyme	Anticoagulant/Antiplatelet/Antiarrhythmic	5
Quinidine	CYP1A2	enzyme	Anticoagulant/Antiplatelet/Antiarrhythmic	5
Quinidine	CYP2B6	enzyme	Anticoagulant/Antiplatelet/Antiarrhythmic	4
Quinidine	CYP2C8	enzyme	Anticoagulant/Antiplatelet/Antiarrhythmic	5
Quinidine	CYP2C9	enzyme	Anticoagulant/Antiplatelet/Antiarrhythmic	5
Quinidine	CYP2D6	enzyme	Anticoagulant/Antiplatelet/Antiarrhythmic	5
Quinidine	CYP2E1	enzyme	Anticoagulant/Antiplatelet/Antiarrhythmic	3
Quinidine	CYP3A4	enzyme	Anticoagulant/Antiplatelet/Antiarrhythmic	5
Quinidine	CYP3A7	enzyme	Anticoagulant/Antiplatelet/Antiarrhythmic	4
Quinidine	KCNH2	target	Anticoagulant/Antiplatelet/Antiarrhythmic	2
Quinidine	KCNK1	target	Anticoagulant/Antiplatelet/Antiarrhythmic	1
Quinidine	KCNK6	target	Anticoagulant/Antiplatelet/Antiarrhythmic	1
Quinidine	ORM1	transporter	Anticoagulant/Antiplatelet/Antiarrhythmic	4
Quinidine	SCN5A	target	Anticoagulant/Antiplatelet/Antiarrhythmic	1
Quinidine	SLC22A1	transporter	Anticoagulant/Antiplatelet/Antiarrhythmic	4
Quinidine	SLC22A2	transporter	Anticoagulant/Antiplatelet/Antiarrhythmic	5
Quinidine	SLC22A4	transporter	Anticoagulant/Antiplatelet/Antiarrhythmic	2
Quinidine	SLC22A5	transporter	Anticoagulant/Antiplatelet/Antiarrhythmic	3
Quinidine	SLC22A8	transporter	Anticoagulant/Antiplatelet/Antiarrhythmic	5
Quinidine	SLCO1A2	transporter	Anticoagulant/Antiplatelet/Antiarrhythmic	4
Quinidine	SLCO1B1	transporter	Anticoagulant/Antiplatelet/Antiarrhythmic	4
Rabeprazole	ABCG2	transporter	PPI	5
Rabeprazole	ATP4A	target	PPI	1
Rabeprazole	CYP1A1	enzyme	PPI	5
Rabeprazole	CYP1A2	enzyme	PPI	5
Rabeprazole	CYP2C19	enzyme	PPI	5
Rabeprazole	CYP2C8	enzyme	PPI	5
Rabeprazole	CYP2C9	enzyme	PPI	5
Rabeprazole	CYP2D6	enzyme	PPI	5
Rabeprazole	CYP3A4	enzyme	PPI	5
Ramipril	ACE	target	Antihypertensive	1
Ramipril	BCHE	enzyme	Antihypertensive	3
Ramipril	BDKRB1	target	Antihypertensive	1
Ramipril	SLC15A1	transporter	Antihypertensive	3
Ramipril	SLC15A2	transporter	Antihypertensive	2
Rescinnamine	ACE	target	Antihypertensive	1
Reserpine	ABCB1	transporter	Antihypertensive	5
Reserpine	ABCB11	transporter	Antihypertensive	4
Reserpine	ABCC2	transporter	Antihypertensive	4
Reserpine	BIRC5	target	Antihypertensive	1
Reserpine	CYP3A5	enzyme	Antihypertensive	4
Reserpine	SLC18A1	target	Antihypertensive	1
Reserpine	SLC18A2	target	Antihypertensive	2
Reserpine	SLC22A1	transporter	Antihypertensive	4
Reserpine	SLC22A2	transporter	Antihypertensive	5
Reserpine	SLCO1B1	transporter	Antihypertensive	4
Reserpine	SLCO2B1	transporter	Antihypertensive	4
Reteplase	FGA	target	Anticoagulant/Antiplatelet/Antiarrhythmic	1
Reteplase	PLG	target	Anticoagulant/Antiplatelet/Antiarrhythmic	1
Reteplase	SERPINE1	target	Anticoagulant/Antiplatelet/Antiarrhythmic	2
Rilmenidine	ADRA2A	target	Antihypertensive	2
Rimonabant	CNR1	target	Lipid modifying/Antiobesity	1
Rimonabant	CYP3A4	enzyme	Lipid modifying/Antiobesity	5
Rimonabant	GPR55	target	Lipid modifying/Antiobesity	1
Riociguat	ABCG2	transporter	Antihypertensive	5
Riociguat	ALB	transporter	Antihypertensive	4
Riociguat	CYP1A1	enzyme	Antihypertensive	5
Riociguat	CYP2C8	enzyme	Antihypertensive	5
Riociguat	CYP2J2	enzyme	Antihypertensive	2
Riociguat	CYP3A4	enzyme	Antihypertensive	5
Riociguat	GUCY1A2	target	Antihypertensive	1
Riociguat	ORM1	transporter	Antihypertensive	4
Rivaroxaban	ABCB1	transporter	Anticoagulant/Antiplatelet/Antiarrhythmic	5
Rivaroxaban	ABCG2	transporter	Anticoagulant/Antiplatelet/Antiarrhythmic	5
Rivaroxaban	CYP2J2	enzyme	Anticoagulant/Antiplatelet/Antiarrhythmic	2
Rivaroxaban	CYP3A4	enzyme	Anticoagulant/Antiplatelet/Antiarrhythmic	5
Rivaroxaban	CYP3A5	enzyme	Anticoagulant/Antiplatelet/Antiarrhythmic	4
Rivaroxaban	F10	target	Anticoagulant/Antiplatelet/Antiarrhythmic	1
Rosuvastatin	ABCB11	transporter	Lipid modifying/Antiobesity	4
Rosuvastatin	ABCC2	transporter	Lipid modifying/Antiobesity	4
Rosuvastatin	ABCC4	transporter	Lipid modifying/Antiobesity	4
Rosuvastatin	ABCG2	transporter	Lipid modifying/Antiobesity	5
Rosuvastatin	ALB	transporter	Lipid modifying/Antiobesity	4
Rosuvastatin	CYP2C9	enzyme	Lipid modifying/Antiobesity	5
Rosuvastatin	HMGCR	target	Lipid modifying/Antiobesity	1
Rosuvastatin	ITGAL	target	Lipid modifying/Antiobesity	1
Rosuvastatin	SLC10A1	transporter	Lipid modifying/Antiobesity	1
Rosuvastatin	SLC22A8	transporter	Lipid modifying/Antiobesity	5
Rosuvastatin	SLC7A11	transporter	Lipid modifying/Antiobesity	1
Rosuvastatin	SLCO1A2	transporter	Lipid modifying/Antiobesity	4
Rosuvastatin	SLCO1B1	transporter	Lipid modifying/Antiobesity	4
Rosuvastatin	SLCO1B3	transporter	Lipid modifying/Antiobesity	4
Rosuvastatin	SLCO2B1	transporter	Lipid modifying/Antiobesity	4
Sacubitril	MME	target	Antihypertensive	2
Sacubitril	SLCO1B1	transporter	Antihypertensive	4
Sacubitril	SLCO1B3	transporter	Antihypertensive	4
Selexipag	ABCB1	transporter	Antihypertensive	5
Selexipag	CES1	enzyme	Antihypertensive	3
Selexipag	CYP2C8	enzyme	Antihypertensive	5
Selexipag	CYP3A4	enzyme	Antihypertensive	5
Selexipag	PTGIR	target	Antihypertensive	1
Selexipag	SLCO1B1	transporter	Antihypertensive	4
Selexipag	SLCO1B3	transporter	Antihypertensive	4
Sibutramine	CYP3A4	enzyme	Lipid modifying/Antiobesity	5
Sibutramine	SLC6A2	target	Lipid modifying/Antiobesity	2
Sibutramine	SLC6A3	target	Lipid modifying/Antiobesity	1
Sibutramine	SLC6A4	target	Lipid modifying/Antiobesity	2
Simvastatin	ABCB1	transporter	Lipid modifying/Antiobesity	5
Simvastatin	ABCB11	transporter	Lipid modifying/Antiobesity	4
Simvastatin	ABCC2	transporter	Lipid modifying/Antiobesity	4
Simvastatin	CYP2B6	enzyme	Lipid modifying/Antiobesity	4
Simvastatin	CYP2C19	enzyme	Lipid modifying/Antiobesity	5
Simvastatin	CYP2C8	enzyme	Lipid modifying/Antiobesity	5
Simvastatin	CYP2C9	enzyme	Lipid modifying/Antiobesity	5
Simvastatin	CYP2D6	enzyme	Lipid modifying/Antiobesity	5
Simvastatin	CYP3A4	enzyme	Lipid modifying/Antiobesity	5
Simvastatin	CYP3A5	enzyme	Lipid modifying/Antiobesity	4
Simvastatin	HDAC2	target	Lipid modifying/Antiobesity	1
Simvastatin	HMGCR	target	Lipid modifying/Antiobesity	1
Simvastatin	ITGAL	target	Lipid modifying/Antiobesity	1
Simvastatin	SLCO1A2	transporter	Lipid modifying/Antiobesity	4
Simvastatin	SLCO1B1	transporter	Lipid modifying/Antiobesity	4
Simvastatin	SLCO1B3	transporter	Lipid modifying/Antiobesity	4
Simvastatin	SLCO2B1	transporter	Lipid modifying/Antiobesity	4
Simvastatin	UGT1A1	enzyme	Lipid modifying/Antiobesity	3
Simvastatin	UGT1A3	enzyme	Lipid modifying/Antiobesity	3
Simvastatin	UGT2B7	enzyme	Lipid modifying/Antiobesity	4
Sitaxentan	CYP2C19	enzyme	Antihypertensive	5
Sitaxentan	CYP2C9	enzyme	Antihypertensive	5
Sitaxentan	CYP3A4	enzyme	Antihypertensive	5
Sitaxentan	EDNRA	target	Antihypertensive	2
Sitaxentan	EDNRB	target	Antihypertensive	1
Sotalol	ADRB1	target	Anticoagulant/Antiplatelet/Antiarrhythmic	3
Sotalol	ADRB2	target	Anticoagulant/Antiplatelet/Antiarrhythmic	3
Sotalol	CYP2D6	enzyme	Anticoagulant/Antiplatelet/Antiarrhythmic	5
Sotalol	KCNH2	target	Anticoagulant/Antiplatelet/Antiarrhythmic	2
Spirapril	ACE	target	Antihypertensive	1
Spirapril	SLC15A1	transporter	Antihypertensive	3
Spirapril	SLC15A2	transporter	Antihypertensive	2
Spironolactone	ABCB1	transporter	Antihypertensive	5
Spironolactone	ABCB11	transporter	Antihypertensive	4
Spironolactone	ABCC2	transporter	Antihypertensive	4
Spironolactone	ALB	transporter	Antihypertensive	4
Spironolactone	AR	target	Antihypertensive	1
Spironolactone	CACNG1	target	Antihypertensive	2
Spironolactone	CYP11B1	enzyme	Antihypertensive	1
Spironolactone	CYP11B2	target	Antihypertensive	1
Spironolactone	CYP17A1	target	Antihypertensive	1
Spironolactone	CYP2C8	enzyme	Antihypertensive	5
Spironolactone	NR1I2	target	Antihypertensive	3
Spironolactone	NR3C1	target	Antihypertensive	1
Spironolactone	NR3C2	target	Antihypertensive	1
Spironolactone	ORM1	transporter	Antihypertensive	4
Spironolactone	PGR	target	Antihypertensive	1
Spironolactone	SHBG	target	Antihypertensive	1
Spironolactone	SLCO1A2	transporter	Antihypertensive	4
Spironolactone	SRD5A1	target	Antihypertensive	1
Streptokinase	F2R	target	Anticoagulant/Antiplatelet/Antiarrhythmic	1
Streptokinase	PLA2G4A	enzyme	Anticoagulant/Antiplatelet/Antiarrhythmic	2
Streptokinase	PLG	target	Anticoagulant/Antiplatelet/Antiarrhythmic	1
Sulfinpyrazone	ABCB11	transporter	Anticoagulant/Antiplatelet/Antiarrhythmic	4
Sulfinpyrazone	ABCC1	target	Anticoagulant/Antiplatelet/Antiarrhythmic	3
Sulfinpyrazone	ABCC1	transporter	Anticoagulant/Antiplatelet/Antiarrhythmic	3
Sulfinpyrazone	ABCC2	target	Anticoagulant/Antiplatelet/Antiarrhythmic	4
Sulfinpyrazone	ABCC2	transporter	Anticoagulant/Antiplatelet/Antiarrhythmic	4
Sulfinpyrazone	ABCC3	transporter	Anticoagulant/Antiplatelet/Antiarrhythmic	5
Sulfinpyrazone	ABCC4	transporter	Anticoagulant/Antiplatelet/Antiarrhythmic	4
Sulfinpyrazone	ABCC5	transporter	Anticoagulant/Antiplatelet/Antiarrhythmic	2
Sulfinpyrazone	ABCC6	transporter	Anticoagulant/Antiplatelet/Antiarrhythmic	1
Sulfinpyrazone	CYP2B6	enzyme	Anticoagulant/Antiplatelet/Antiarrhythmic	4
Sulfinpyrazone	CYP2C8	enzyme	Anticoagulant/Antiplatelet/Antiarrhythmic	5
Sulfinpyrazone	CYP2C9	enzyme	Anticoagulant/Antiplatelet/Antiarrhythmic	5
Sulfinpyrazone	CYP3A4	enzyme	Anticoagulant/Antiplatelet/Antiarrhythmic	5
Sulfinpyrazone	FABP2	transporter	Anticoagulant/Antiplatelet/Antiarrhythmic	1
Sulfinpyrazone	NR1I2	target	Anticoagulant/Antiplatelet/Antiarrhythmic	3
Sulfinpyrazone	SLC22A12	target	Anticoagulant/Antiplatelet/Antiarrhythmic	2
Sulodexide	SERPINC1	target	Anticoagulant/Antiplatelet/Antiarrhythmic	1
Sulodexide	SERPIND1	target	Anticoagulant/Antiplatelet/Antiarrhythmic	1
Tadalafil	CYP3A4	enzyme	Antihypertensive	5
Tadalafil	CYP3A5	enzyme	Antihypertensive	4
Tadalafil	PDE11A	target	Antihypertensive	1
Tadalafil	PDE5A	target	Antihypertensive	2
Telmisartan	ABCB1	transporter	Antihypertensive	5
Telmisartan	ABCB11	transporter	Antihypertensive	4
Telmisartan	ABCC2	transporter	Antihypertensive	4
Telmisartan	ABCG2	transporter	Antihypertensive	5
Telmisartan	AGTR1	target	Antihypertensive	1
Telmisartan	CYP2C19	enzyme	Antihypertensive	5
Telmisartan	PPARG	target	Antihypertensive	4
Telmisartan	UGT1A3	enzyme	Antihypertensive	3
Tenecteplase	ANXA2	target	Anticoagulant/Antiplatelet/Antiarrhythmic	1
Tenecteplase	CALR	target	Anticoagulant/Antiplatelet/Antiarrhythmic	1
Tenecteplase	CANX	target	Anticoagulant/Antiplatelet/Antiarrhythmic	1
Tenecteplase	CLEC3B	target	Anticoagulant/Antiplatelet/Antiarrhythmic	1
Tenecteplase	FGA	target	Anticoagulant/Antiplatelet/Antiarrhythmic	1
Tenecteplase	KRT8	target	Anticoagulant/Antiplatelet/Antiarrhythmic	1
Tenecteplase	LRP1	target	Anticoagulant/Antiplatelet/Antiarrhythmic	1
Tenecteplase	PLAUR	target	Anticoagulant/Antiplatelet/Antiarrhythmic	1
Tenecteplase	PLG	target	Anticoagulant/Antiplatelet/Antiarrhythmic	1
Tenecteplase	SERPINB2	target	Anticoagulant/Antiplatelet/Antiarrhythmic	1
Tenecteplase	SERPINE1	target	Anticoagulant/Antiplatelet/Antiarrhythmic	2
Terazosin	ABCB1	transporter	Antihypertensive	5
Terazosin	ADRA1A	target	Antihypertensive	3
Terazosin	ADRA1B	target	Antihypertensive	2
Terazosin	ADRA1D	target	Antihypertensive	2
Terazosin	KCNH2	target	Antihypertensive	2
Terazosin	KCNH6	target	Antihypertensive	2
Terazosin	KCNH7	target	Antihypertensive	2
Terazosin	TGFB1	target	Antihypertensive	1
Ticagrelor	ABCB1	transporter	Anticoagulant/Antiplatelet/Antiarrhythmic	5
Ticagrelor	ALB	transporter	Anticoagulant/Antiplatelet/Antiarrhythmic	4
Ticagrelor	CYP2C9	enzyme	Anticoagulant/Antiplatelet/Antiarrhythmic	5
Ticagrelor	CYP3A4	enzyme	Anticoagulant/Antiplatelet/Antiarrhythmic	5
Ticagrelor	P2RY12	target	Anticoagulant/Antiplatelet/Antiarrhythmic	2
Ticlopidine	CYP1A2	enzyme	Anticoagulant/Antiplatelet/Antiarrhythmic	5
Ticlopidine	CYP2B6	enzyme	Anticoagulant/Antiplatelet/Antiarrhythmic	4
Ticlopidine	CYP2C19	enzyme	Anticoagulant/Antiplatelet/Antiarrhythmic	5
Ticlopidine	CYP2C8	enzyme	Anticoagulant/Antiplatelet/Antiarrhythmic	5
Ticlopidine	CYP2C9	enzyme	Anticoagulant/Antiplatelet/Antiarrhythmic	5
Ticlopidine	CYP2D6	enzyme	Anticoagulant/Antiplatelet/Antiarrhythmic	5
Ticlopidine	CYP2E1	enzyme	Anticoagulant/Antiplatelet/Antiarrhythmic	3
Ticlopidine	MPO	enzyme	Anticoagulant/Antiplatelet/Antiarrhythmic	1
Ticlopidine	P2RY12	target	Anticoagulant/Antiplatelet/Antiarrhythmic	2
Tinzaparin	ADAMTS4	enzyme	Anticoagulant/Antiplatelet/Antiarrhythmic	1
Tinzaparin	CXCL12	target	Anticoagulant/Antiplatelet/Antiarrhythmic	1
Tinzaparin	ITGA4	target	Anticoagulant/Antiplatelet/Antiarrhythmic	1
Tinzaparin	SERPINC1	target	Anticoagulant/Antiplatelet/Antiarrhythmic	1
Tirofiban	ITGA2B	target	Anticoagulant/Antiplatelet/Antiarrhythmic	1
Tirofiban	ITGB3	target	Anticoagulant/Antiplatelet/Antiarrhythmic	1
Tocainide	ALB	transporter	Anticoagulant/Antiplatelet/Antiarrhythmic	4
Tocainide	CYP1A2	enzyme	Anticoagulant/Antiplatelet/Antiarrhythmic	5
Tocainide	SCN5A	target	Anticoagulant/Antiplatelet/Antiarrhythmic	1
Tolazoline	ADRA1A	target	Antihypertensive	3
Tolazoline	ADRA2A	target	Antihypertensive	2
Tolazoline	ADRA2B	target	Antihypertensive	2
Tolazoline	ADRA2C	target	Antihypertensive	2
Tolazoline	HRH1	target	Antihypertensive	1
Tolazoline	HRH2	target	Antihypertensive	1
Torasemide	ALB	transporter	Antihypertensive	4
Torasemide	CYP2C8	enzyme	Antihypertensive	5
Torasemide	CYP2C9	enzyme	Antihypertensive	5
Torasemide	SLC12A1	target	Antihypertensive	1
Torasemide	SLC12A2	target	Antihypertensive	1
Torasemide	SLCO1B1	transporter	Antihypertensive	4
Trandolapril	ACE	target	Antihypertensive	1
Trandolapril	CES1	enzyme	Antihypertensive	3
Trandolapril	SLC15A1	transporter	Antihypertensive	3
Trandolapril	SLC15A2	transporter	Antihypertensive	2
Treprostinil	CYP2C9	enzyme	Antihypertensive	5
Treprostinil	P2RY12	target	Antihypertensive	2
Treprostinil	PPARD	target	Antihypertensive	3
Treprostinil	PTGIR	target	Antihypertensive	1
Trichlormethiazide	ATP1A1	target	Antihypertensive	2
Trichlormethiazide	CA1	target	Antihypertensive	1
Trichlormethiazide	CA2	target	Antihypertensive	1
Trichlormethiazide	CA4	target	Antihypertensive	1
Trichlormethiazide	SLC12A3	target	Antihypertensive	1
Trichlormethiazide	TPMT	enzyme	Antihypertensive	1
Triflusal	ALB	transporter	Anticoagulant/Antiplatelet/Antiarrhythmic	4
Triflusal	NFKB1	target	Anticoagulant/Antiplatelet/Antiarrhythmic	1
Triflusal	NOS2	target	Anticoagulant/Antiplatelet/Antiarrhythmic	2
Triflusal	PDE10A	target	Anticoagulant/Antiplatelet/Antiarrhythmic	1
Triflusal	PTGS1	target	Anticoagulant/Antiplatelet/Antiarrhythmic	3
Trimethaphan	BCHE	enzyme	Antihypertensive	3
Trimethaphan	CHRNA10	target	Antihypertensive	1
Urokinase	LRP2	target	Anticoagulant/Antiplatelet/Antiarrhythmic	1
Urokinase	MMP12	enzyme	Anticoagulant/Antiplatelet/Antiarrhythmic	1
Urokinase	NID1	target	Anticoagulant/Antiplatelet/Antiarrhythmic	1
Urokinase	PLAUR	target	Anticoagulant/Antiplatelet/Antiarrhythmic	1
Urokinase	PLG	target	Anticoagulant/Antiplatelet/Antiarrhythmic	1
Urokinase	SERPINA5	target	Anticoagulant/Antiplatelet/Antiarrhythmic	1
Urokinase	SERPINB2	target	Anticoagulant/Antiplatelet/Antiarrhythmic	1
Urokinase	SERPINE1	target	Anticoagulant/Antiplatelet/Antiarrhythmic	2
Urokinase	ST14	target	Anticoagulant/Antiplatelet/Antiarrhythmic	1
Valsartan	ABCC2	transporter	Antihypertensive	4
Valsartan	AGTR1	target	Antihypertensive	1
Valsartan	CYP2C9	enzyme	Antihypertensive	5
Valsartan	SLCO1B1	transporter	Antihypertensive	4
Valsartan	SLCO1B3	transporter	Antihypertensive	4
Verapamil	ABCB1	transporter	Anticoagulant/Antiplatelet/Antiarrhythmic	5
Verapamil	ABCC1	transporter	Anticoagulant/Antiplatelet/Antiarrhythmic	3
Verapamil	ABCC10	transporter	Anticoagulant/Antiplatelet/Antiarrhythmic	1
Verapamil	ABCC3	transporter	Anticoagulant/Antiplatelet/Antiarrhythmic	5
Verapamil	ABCC4	transporter	Anticoagulant/Antiplatelet/Antiarrhythmic	4
Verapamil	ADRA1A	target	Anticoagulant/Antiplatelet/Antiarrhythmic	3
Verapamil	ADRA1B	target	Anticoagulant/Antiplatelet/Antiarrhythmic	2
Verapamil	ADRA1D	target	Anticoagulant/Antiplatelet/Antiarrhythmic	2
Verapamil	ALB	transporter	Anticoagulant/Antiplatelet/Antiarrhythmic	4
Verapamil	CACNA1A	target	Anticoagulant/Antiplatelet/Antiarrhythmic	1
Verapamil	CACNA1B	target	Anticoagulant/Antiplatelet/Antiarrhythmic	2
Verapamil	CACNA1C	target	Anticoagulant/Antiplatelet/Antiarrhythmic	2
Verapamil	CACNA1G	target	Anticoagulant/Antiplatelet/Antiarrhythmic	2
Verapamil	CACNA1H	target	Anticoagulant/Antiplatelet/Antiarrhythmic	2
Verapamil	CYP1A2	enzyme	Anticoagulant/Antiplatelet/Antiarrhythmic	5
Verapamil	CYP2B6	enzyme	Anticoagulant/Antiplatelet/Antiarrhythmic	4
Verapamil	CYP2C18	enzyme	Anticoagulant/Antiplatelet/Antiarrhythmic	3
Verapamil	CYP2C19	enzyme	Anticoagulant/Antiplatelet/Antiarrhythmic	5
Verapamil	CYP2C8	enzyme	Anticoagulant/Antiplatelet/Antiarrhythmic	5
Verapamil	CYP2C9	enzyme	Anticoagulant/Antiplatelet/Antiarrhythmic	5
Verapamil	CYP2D6	enzyme	Anticoagulant/Antiplatelet/Antiarrhythmic	5
Verapamil	CYP2E1	enzyme	Anticoagulant/Antiplatelet/Antiarrhythmic	3
Verapamil	CYP3A4	enzyme	Anticoagulant/Antiplatelet/Antiarrhythmic	5
Verapamil	CYP3A5	enzyme	Anticoagulant/Antiplatelet/Antiarrhythmic	4
Verapamil	KCNH2	target	Anticoagulant/Antiplatelet/Antiarrhythmic	2
Verapamil	KCNJ11	target	Anticoagulant/Antiplatelet/Antiarrhythmic	3
Verapamil	ORM1	transporter	Anticoagulant/Antiplatelet/Antiarrhythmic	4
Verapamil	SLC22A1	transporter	Anticoagulant/Antiplatelet/Antiarrhythmic	4
Verapamil	SLC22A4	transporter	Anticoagulant/Antiplatelet/Antiarrhythmic	2
Verapamil	SLC22A5	transporter	Anticoagulant/Antiplatelet/Antiarrhythmic	3
Verapamil	SLC47A1	transporter	Anticoagulant/Antiplatelet/Antiarrhythmic	3
Verapamil	SLC47A2	transporter	Anticoagulant/Antiplatelet/Antiarrhythmic	3
Verapamil	SLC6A4	target	Anticoagulant/Antiplatelet/Antiarrhythmic	2
Verapamil	SLCO1A2	transporter	Anticoagulant/Antiplatelet/Antiarrhythmic	4
Verapamil	SLCO1B1	transporter	Anticoagulant/Antiplatelet/Antiarrhythmic	4
Vernakalant	CYP2D6	enzyme	Anticoagulant/Antiplatelet/Antiarrhythmic	5
Vernakalant	KCNA5	target	Anticoagulant/Antiplatelet/Antiarrhythmic	1
Vernakalant	KCND3	target	Anticoagulant/Antiplatelet/Antiarrhythmic	2
Vernakalant	KCNH2	target	Anticoagulant/Antiplatelet/Antiarrhythmic	2
Vernakalant	SCN5A	target	Anticoagulant/Antiplatelet/Antiarrhythmic	1
Vorapaxar	ABCB1	transporter	Anticoagulant/Antiplatelet/Antiarrhythmic	5
Vorapaxar	CYP2J2	enzyme	Anticoagulant/Antiplatelet/Antiarrhythmic	2
Vorapaxar	CYP3A4	enzyme	Anticoagulant/Antiplatelet/Antiarrhythmic	5
Vorapaxar	F2R	target	Anticoagulant/Antiplatelet/Antiarrhythmic	1
Warfarin	ALB	transporter	Anticoagulant/Antiplatelet/Antiarrhythmic	4
Warfarin	CYP1A2	enzyme	Anticoagulant/Antiplatelet/Antiarrhythmic	5
Warfarin	CYP2C18	enzyme	Anticoagulant/Antiplatelet/Antiarrhythmic	3
Warfarin	CYP2C19	enzyme	Anticoagulant/Antiplatelet/Antiarrhythmic	5
Warfarin	CYP2C8	enzyme	Anticoagulant/Antiplatelet/Antiarrhythmic	5
Warfarin	CYP2C9	enzyme	Anticoagulant/Antiplatelet/Antiarrhythmic	5
Warfarin	CYP3A4	enzyme	Anticoagulant/Antiplatelet/Antiarrhythmic	5
Warfarin	NR1I2	target	Anticoagulant/Antiplatelet/Antiarrhythmic	3
Warfarin	ORM1	transporter	Anticoagulant/Antiplatelet/Antiarrhythmic	4
Warfarin	VKORC1	target	Anticoagulant/Antiplatelet/Antiarrhythmic	1
Ximelagatran	CYP2C9	enzyme	Anticoagulant/Antiplatelet/Antiarrhythmic	5
Ximelagatran	F2	target	Anticoagulant/Antiplatelet/Antiarrhythmic	1
Zofenopril	ACE	target	Antihypertensive	1
Acarbose	MGAM	target	Antidiabetic	1
Acarbose	AMY2A	target	Antidiabetic	1
Acarbose	GAA	target	Antidiabetic	1
Acarbose	SI	target	Antidiabetic	1
Miglitol	MGAM	target	Antidiabetic	1
Miglitol	GAA	target	Antidiabetic	1
Miglitol	GANAB	target	Antidiabetic	1
Miglitol	GANC	target	Antidiabetic	1
Miglitol	AMY2A	enzyme	Antidiabetic	1
Voglibose	MGAM	target	Antidiabetic	1
Metformin	PRKAB1	target	Antidiabetic	1
Metformin	ETFDH	target	Antidiabetic	1
Metformin	GPD1	target	Antidiabetic	1
Metformin	SLC22A1	transporter	Antidiabetic	4
Metformin	SLC22A2	transporter	Antidiabetic	5
Metformin	SLC22A3	transporter	Antidiabetic	4
Metformin	SLC47A1	transporter	Antidiabetic	3
Metformin	SLC29A4	transporter	Antidiabetic	1
Metformin	SLC47A2	transporter	Antidiabetic	3
Sitagliptin	DPP4	target	Antidiabetic	2
Sitagliptin	CYP3A4	enzyme	Antidiabetic	5
Sitagliptin	CYP2C8	enzyme	Antidiabetic	5
Sitagliptin	ABCB1	transporter	Antidiabetic	5
Sitagliptin	SLC22A8	transporter	Antidiabetic	5
Vildagliptin	DPP4	target	Antidiabetic	2
Alogliptin	DPP4	target	Antidiabetic	2
Alogliptin	CYP3A4	enzyme	Antidiabetic	5
Alogliptin	CYP2D6	enzyme	Antidiabetic	5
Saxagliptin	DPP4	target	Antidiabetic	2
Saxagliptin	CYP3A4	enzyme	Antidiabetic	5
Saxagliptin	CYP3A5	enzyme	Antidiabetic	4
Saxagliptin	ABCC1	transporter	Antidiabetic	3
Saxagliptin	SLCO4C1	transporter	Antidiabetic	3
Saxagliptin	SLC22A8	transporter	Antidiabetic	5
Linagliptin	DPP4	target	Antidiabetic	2
Linagliptin	CYP3A4	enzyme	Antidiabetic	5
Linagliptin	ABCB1	transporter	Antidiabetic	5
Linagliptin	SLC22A1	transporter	Antidiabetic	4
Linagliptin	SLC22A2	transporter	Antidiabetic	5
Linagliptin	SLC22A3	transporter	Antidiabetic	4
Exenatide	GLP1R	target	Antidiabetic	1
Exenatide	DPP4	enzyme	Antidiabetic	2
Exenatide	ALB	transporter	Antidiabetic	4
Liraglutide	GLP1R	target	Antidiabetic	1
Liraglutide	DPP4	enzyme	Antidiabetic	2
Liraglutide	MME	enzyme	Antidiabetic	2
Liraglutide	ALB	transporter	Antidiabetic	4
Albiglutide	GLP1R	target	Antidiabetic	1
Dulaglutide	GLP1R	target	Antidiabetic	1
Lixisenatide	GLP1R	target	Antidiabetic	1
Semaglutide	GLP1R	target	Antidiabetic	1
Semaglutide	DPP4	enzyme	Antidiabetic	2
Semaglutide	MME	enzyme	Antidiabetic	2
Semaglutide	LPL	enzyme	Antidiabetic	1
Semaglutide	AMY1A	enzyme	Antidiabetic	1
Semaglutide	ALB	transporter	Antidiabetic	4
Nateglinide	ABCC8	target	Antidiabetic	1
Nateglinide	PPARG	target	Antidiabetic	4
Nateglinide	CYP2C9	enzyme	Antidiabetic	5
Nateglinide	CYP3A4	enzyme	Antidiabetic	5
Nateglinide	CYP3A5	enzyme	Antidiabetic	4
Nateglinide	CYP3A7	enzyme	Antidiabetic	4
Nateglinide	PTGS1	enzyme	Antidiabetic	3
Nateglinide	UGT1A9	enzyme	Antidiabetic	4
Nateglinide	CYP2D6	enzyme	Antidiabetic	5
Nateglinide	ABCC4	transporter	Antidiabetic	4
Nateglinide	SLC16A1	transporter	Antidiabetic	2
Nateglinide	SLC15A1	transporter	Antidiabetic	3
Nateglinide	SLC15A2	transporter	Antidiabetic	2
Nateglinide	SLC22A6	transporter	Antidiabetic	4
Nateglinide	ALB	transporter	Antidiabetic	4
Nateglinide	ORM1	transporter	Antidiabetic	4
Repaglinide	ABCC8	target	Antidiabetic	1
Repaglinide	PPARG	target	Antidiabetic	4
Repaglinide	CYP3A4	enzyme	Antidiabetic	5
Repaglinide	CYP2C8	enzyme	Antidiabetic	5
Repaglinide	SLCO1B1	transporter	Antidiabetic	4
Repaglinide	ABCB11	transporter	Antidiabetic	4
Repaglinide	ALB	transporter	Antidiabetic	4
Mitiglinide	ABCC8	target	Antidiabetic	1
Mitiglinide	PPARG	target	Antidiabetic	4
Mitiglinide	UGT1A3	enzyme	Antidiabetic	3
Mitiglinide	UGT2B7	enzyme	Antidiabetic	4
Pramlintide	CALCR	target	Antidiabetic	1
Pramlintide	RAMP1	target	Antidiabetic	1
Pramlintide	RAMP2	target	Antidiabetic	1
Pramlintide	RAMP3	target	Antidiabetic	1
Dapagliflozin	SLC5A2	target	Antidiabetic	1
Dapagliflozin	CYP1A1	enzyme	Antidiabetic	5
Dapagliflozin	CYP1A2	enzyme	Antidiabetic	5
Dapagliflozin	CYP2A6	enzyme	Antidiabetic	4
Dapagliflozin	CYP2C9	enzyme	Antidiabetic	5
Dapagliflozin	CYP2D6	enzyme	Antidiabetic	5
Dapagliflozin	CYP3A4	enzyme	Antidiabetic	5
Dapagliflozin	UGT1A9	enzyme	Antidiabetic	4
Dapagliflozin	UGT2B4	enzyme	Antidiabetic	3
Dapagliflozin	UGT2B7	enzyme	Antidiabetic	4
Dapagliflozin	ABCB1	transporter	Antidiabetic	5
Canagliflozin	SLC5A2	target	Antidiabetic	1
Canagliflozin	UGT1A9	enzyme	Antidiabetic	4
Canagliflozin	UGT2B4	enzyme	Antidiabetic	3
Canagliflozin	CYP3A4	enzyme	Antidiabetic	5
Canagliflozin	ABCB1	transporter	Antidiabetic	5
Canagliflozin	ABCC2	transporter	Antidiabetic	4
Canagliflozin	ABCG2	transporter	Antidiabetic	5
Canagliflozin	ORM1	transporter	Antidiabetic	4
Empagliflozin	SLC5A2	target	Antidiabetic	1
Empagliflozin	UGT2B7	enzyme	Antidiabetic	4
Empagliflozin	UGT1A3	enzyme	Antidiabetic	3
Empagliflozin	UGT1A8	enzyme	Antidiabetic	1
Empagliflozin	UGT1A9	enzyme	Antidiabetic	4
Empagliflozin	ABCB1	transporter	Antidiabetic	5
Empagliflozin	ABCG2	transporter	Antidiabetic	5
Empagliflozin	SLC22A8	transporter	Antidiabetic	5
Empagliflozin	SLCO1B1	transporter	Antidiabetic	4
Empagliflozin	SLCO1B3	transporter	Antidiabetic	4
Ertugliflozin	SLC5A2	target	Antidiabetic	1
Ertugliflozin	UGT1A9	enzyme	Antidiabetic	4
Ertugliflozin	UGT2B7	enzyme	Antidiabetic	4
Ertugliflozin	UGT1A1	enzyme	Antidiabetic	3
Ertugliflozin	UGT1A4	enzyme	Antidiabetic	1
Ertugliflozin	ABCB1	transporter	Antidiabetic	5
Ertugliflozin	ABCG2	transporter	Antidiabetic	5
Ertugliflozin	ALB	transporter	Antidiabetic	4
Glymidine	KCNJ1	target	Antidiabetic	2
Glymidine	ABCC8	target	Antidiabetic	1
Glimepiride	KCNJ11	target	Antidiabetic	3
Glimepiride	KCNJ1	target	Antidiabetic	2
Glimepiride	ABCC8	target	Antidiabetic	1
Glimepiride	CYP2C9	enzyme	Antidiabetic	5
Glimepiride	ABCB11	transporter	Antidiabetic	4
Acetohexamide	KCNJ1	target	Antidiabetic	2
Acetohexamide	CBR1	enzyme	Antidiabetic	2
Acetohexamide	CYP2C9	enzyme	Antidiabetic	5
Acetohexamide	ALB	transporter	Antidiabetic	4
Chlorpropamide	ABCC8	target	Antidiabetic	1
Chlorpropamide	CYP2C9	enzyme	Antidiabetic	5
Chlorpropamide	CYP2C19	enzyme	Antidiabetic	5
Chlorpropamide	PTGS1	enzyme	Antidiabetic	3
Chlorpropamide	SLC15A1	transporter	Antidiabetic	3
Chlorpropamide	SLC15A2	transporter	Antidiabetic	2
Chlorpropamide	SLC22A6	transporter	Antidiabetic	4
Tolazamide	ABCC8	target	Antidiabetic	1
Tolazamide	CYP2C9	enzyme	Antidiabetic	5
Glyburide	ABCC8	target	Antidiabetic	1
Glyburide	ABCC9	target	Antidiabetic	2
Glyburide	ABCB11	target	Antidiabetic	4
Glyburide	ABCA1	target	Antidiabetic	2
Glyburide	KCNJ11	target	Antidiabetic	3
Glyburide	CPT1A	target	Antidiabetic	2
Glyburide	CFTR	target	Antidiabetic	1
Glyburide	TRPM4	target	Antidiabetic	1
Glyburide	CYP3A4	enzyme	Antidiabetic	5
Glyburide	CYP2C9	enzyme	Antidiabetic	5
Glyburide	CYP2C19	enzyme	Antidiabetic	5
Glyburide	CYP3A7	enzyme	Antidiabetic	4
Glyburide	CYP3A5	enzyme	Antidiabetic	4
Glyburide	ABCC3	transporter	Antidiabetic	5
Glyburide	ABCB11	transporter	Antidiabetic	4
Glyburide	ABCB1	transporter	Antidiabetic	5
Glyburide	ABCC1	transporter	Antidiabetic	3
Glyburide	SLC15A1	transporter	Antidiabetic	3
Glyburide	SLCO1A2	transporter	Antidiabetic	4
Glyburide	SLC15A2	transporter	Antidiabetic	2
Glyburide	SLC22A6	transporter	Antidiabetic	4
Glyburide	ABCC2	transporter	Antidiabetic	4
Glyburide	ABCG2	transporter	Antidiabetic	5
Glyburide	SLC22A7	transporter	Antidiabetic	3
Glyburide	SLCO2B1	transporter	Antidiabetic	4
Glyburide	ALB	transporter	Antidiabetic	4
Glipizide	ABCC8	target	Antidiabetic	1
Glipizide	PPARG	target	Antidiabetic	4
Glipizide	CYP2C9	enzyme	Antidiabetic	5
Glipizide	UGT1A1	enzyme	Antidiabetic	3
Glipizide	ABCB11	transporter	Antidiabetic	4
Glipizide	ALB	transporter	Antidiabetic	4
Gliclazide	ABCC8	target	Antidiabetic	1
Gliclazide	VEGFA	target	Antidiabetic	3
Gliclazide	CYP2C9	enzyme	Antidiabetic	5
Gliclazide	CYP2C19	enzyme	Antidiabetic	5
Gliclazide	ALB	transporter	Antidiabetic	4
Tolbutamide	ABCC8	target	Antidiabetic	1
Tolbutamide	KCNJ1	target	Antidiabetic	2
Tolbutamide	CYP2C9	enzyme	Antidiabetic	5
Tolbutamide	CYP2C8	enzyme	Antidiabetic	5
Tolbutamide	CYP2C19	enzyme	Antidiabetic	5
Tolbutamide	CYP2C18	enzyme	Antidiabetic	3
Tolbutamide	SLC15A1	transporter	Antidiabetic	3
Tolbutamide	SLCO1A2	transporter	Antidiabetic	4
Tolbutamide	SLC22A6	transporter	Antidiabetic	4
Tolbutamide	SLC15A2	transporter	Antidiabetic	2
Tolbutamide	SLCO2B1	transporter	Antidiabetic	4
Tolbutamide	ALB	transporter	Antidiabetic	4
Gliquidone	ABCC8	target	Antidiabetic	1
Gliquidone	KCNJ8	target	Antidiabetic	2
Gliquidone	CYP2C9	enzyme	Antidiabetic	5
Glisoxepide	KCNJ8	target	Antidiabetic	2
Glisoxepide	CYP2C9	enzyme	Antidiabetic	5
Glibornuride	CYP2C9	enzyme	Antidiabetic	5
Carbutamide	CYP2C9	enzyme	Antidiabetic	5
Metahexamide	CYP2C9	enzyme	Antidiabetic	5
Troglitazone	PPARG	target	Antidiabetic	4
Troglitazone	ACSL4	target	Antidiabetic	1
Troglitazone	SERPINE1	target	Antidiabetic	2
Troglitazone	SLC29A1	target	Antidiabetic	1
Troglitazone	ESRRG	target	Antidiabetic	1
Troglitazone	ESRRA	target	Antidiabetic	1
Troglitazone	PPARD	target	Antidiabetic	3
Troglitazone	PPARA	target	Antidiabetic	3
Troglitazone	GSTP1	target	Antidiabetic	1
Troglitazone	CYP3A4	enzyme	Antidiabetic	5
Troglitazone	CYP2C8	enzyme	Antidiabetic	5
Troglitazone	UGT1A1	enzyme	Antidiabetic	3
Troglitazone	CYP2C19	enzyme	Antidiabetic	5
Troglitazone	CYP19A1	enzyme	Antidiabetic	2
Troglitazone	CYP1A1	enzyme	Antidiabetic	5
Troglitazone	CYP2B6	enzyme	Antidiabetic	4
Troglitazone	CYP2C9	enzyme	Antidiabetic	5
Troglitazone	CYP3A5	enzyme	Antidiabetic	4
Troglitazone	CYP3A7	enzyme	Antidiabetic	4
Troglitazone	UGT1A3	enzyme	Antidiabetic	3
Troglitazone	UGT1A4	enzyme	Antidiabetic	1
Troglitazone	UGT1A6	enzyme	Antidiabetic	2
Troglitazone	UGT1A7	enzyme	Antidiabetic	1
Troglitazone	UGT1A8	enzyme	Antidiabetic	1
Troglitazone	UGT1A9	enzyme	Antidiabetic	4
Troglitazone	UGT1A10	enzyme	Antidiabetic	2
Troglitazone	UGT2B7	enzyme	Antidiabetic	4
Troglitazone	UGT2B15	enzyme	Antidiabetic	3
Troglitazone	ABCB11	transporter	Antidiabetic	4
Troglitazone	SLCO1B1	transporter	Antidiabetic	4
Rosiglitazone	PPARG	target	Antidiabetic	4
Rosiglitazone	ACSL4	target	Antidiabetic	1
Rosiglitazone	PPARA	target	Antidiabetic	3
Rosiglitazone	PPARD	target	Antidiabetic	3
Rosiglitazone	RXRA	target	Antidiabetic	2
Rosiglitazone	RXRB	target	Antidiabetic	2
Rosiglitazone	RXRG	target	Antidiabetic	2
Rosiglitazone	CYP2C8	enzyme	Antidiabetic	5
Rosiglitazone	CYP2C9	enzyme	Antidiabetic	5
Rosiglitazone	PTGS1	enzyme	Antidiabetic	3
Rosiglitazone	CYP1A2	enzyme	Antidiabetic	5
Rosiglitazone	CYP2A6	enzyme	Antidiabetic	4
Rosiglitazone	CYP2D6	enzyme	Antidiabetic	5
Rosiglitazone	CYP3A4	enzyme	Antidiabetic	5
Rosiglitazone	SLCO1B1	transporter	Antidiabetic	4
Rosiglitazone	ABCB11	transporter	Antidiabetic	4
Rosiglitazone	ALB	transporter	Antidiabetic	4
Pioglitazone	PPARG	target	Antidiabetic	4
Pioglitazone	MAOB	target	Antidiabetic	3
Pioglitazone	CYP2C8	enzyme	Antidiabetic	5
Pioglitazone	CYP3A4	enzyme	Antidiabetic	5
Pioglitazone	CYP1A1	enzyme	Antidiabetic	5
Pioglitazone	SLCO1B3	transporter	Antidiabetic	4
Pioglitazone	SLCO1B1	transporter	Antidiabetic	4
Pioglitazone	ALB	transporter	Antidiabetic	4
